# Supplementary material for: Genome-Wide Variation Analysis of Four Vegetable Soybean Cultivars Based on Re-Sequencing
Source: Plants (Basel). 2021 Dec 23;11(1):28. doi: 10.3390/plants11010028 (PMC8747356; doi:10.3390/plants11010028)
Supplement: Supplementary file 1 [file plants-11-00028-s001.zip]

Archive with 6 entries (6 files):
- Figure S1. The distribution of the variation of Zhexiandou No. 8 on the chromosomes.jpg
- Figure S2. The distribution of the variation of Zhexian No. 9 on the chromosomes.jpg
- Figure S3. The distribution of the variation of Zhexian No. 10 on the chromosomes.jpg
- Table S1. SSR locus, linkage group with position, number of alleles found and primer information of all markers.xls
- Table S2. Analysis of sequencing data and the statistics of SNPs, InDels and SVs.xls
- Table S3. Annotation of the genes related to carbohydrate (including sucrose and starch) metabolic process.xls
