# Supplementary material for: Genome-Wide Variation Analysis of Four Vegetable Soybean Cultivars Based on Re-Sequencing
Source: Plants (Basel). 2021 Dec 23;11(1):28. doi: 10.3390/plants11010028 (PMC8747356; doi:10.3390/plants11010028)
Supplement: Supplementary file 1 [file plants-11-00028-s001.zip › Table S1. SSR locus, linkage group with position, number of alleles found and primer information of all markers.xls]

## Sheet: Table S1
No.	Primer name	Linkage group	Position (cM)	No. of alleles	Chromosome number	GBaccn	Repeat	Forward primer	Reverse primer	Size
1	satt300	A1	30.93	5	5	BH126491	(ATT)19	GCGCCCACACAACCTTTAATCTT	GCGGCGACTGTTAACGTGTC	240
2	satt236	A1	92.23	5	5	BH126437	(ATT)19	GCGTGCTTCAAACCAACAAACAACTTA	GCGGTTTGCAGTACGTACCTAAAATAGA	224
3	satt187	A2	54.92	5	8	BH126394	(ATT)19	GCGTTTTAATTTATGATATAACCAA	GCGTTTTATCTCTTTTTCCACAAC	207
4	satt409	A2	145.57	9	8	BH126589	(ATT)27	CCTTAGACCATGAATGTCTCGAAGATA	CTTAAGGACACGTGGAAGATGACTAC	183
5	satt197	B1	46.38	7	11	BH126404	(ATT)20	CACTGCTTTTTCCCCTCTCT	AAGATACCCCCAACATTATTTGTAA	173
6	satt453	B1	123.95	5	11	BH126627	(ATT)13	GCGGAAAAAAAACAATAAACAACA	TAGTGGGGAAGGGAAGTTACC	235
7	satt556	B2	73.21	4	14	BH126723	(ATT)14	GCGATAAAACCCGATAAATAA	GCGTTGTGCACCTTGTTTTCT	167
8	satt168	B2	55.2	5	14	BH126379	(ATT)16	CGCTTGCCCAAAAATTAATAGTA	CCATTCTCCAACCTCAATCTTATAT	228
9	satt194	C1	26.35	3	4	BH126401	(ATT)23	GGGCCCAACTGATATTTAATTGTAA	GCGCTTTGTGTTCCGATTTTGAT	246
10	satt565	C1	0	5	4	BH126731	(ATT)19	GCGCCCGGAACTTGTAATAACCTAAT	GCGCTCTCTTATGATGTTCATAATAA	186
11	satt307	C2	121.26	7	6	BH126498	(ATT)12	GCGCTGGCCTTTAGAAC	GCGTTGTAGGAAATTTGAGTAGTAAG	162
12	satt286	C2	101.75	5	6	BH126480	(ATT)17	GCGGCGTTAATTTATGCCGGAAA	GCGTTTGGTCTAGAATAGTTCTCA	217
13	satt184	D1a	17.52	5	1	BH126391	(ATT)13	GCGCTATGTAGATTATCCAAATTACGC	GCCACTTACTGTTACTCAT	168
14	satt267	D1a	57.34	4	1	BH126463	(ATT)16	CCGGTCTGACCTATTCTCAT	CACGGCGTATTTTTATTTTG	246
15	satt216	D1b	9.8	6	2	BH126420	(ATT)19	TACCCTTAATCACCGGACAA	AGGGAACTAACACATTTAATCATCA	197
16	satt005	D1b	75.29	11	2	BH146210	(ATT)19	TATCCTAGAGAAGAACTAAAAAA	GTCGATTAGGCTTGAAATA	141
17	satt386	D2	125	5	17	BH126571	(ATT)15	GCGGATGATTTTTATAGAATAGATAAT	CTTCGTTGATACCTCAGTAGAGTACAAA	199
18	satt002	D2	47.73	5	17	BH146209	(ATT)25	TGTGGGTAAAATAGATAAAAAT	TCATTTTGAATCGTTGAA	127
19	satt230	E	71.31	3	15	BH126431	(ATT)15	CCGTCACCGTTAATAAAATAGCAT	CTCCCCCAAATTTAACCTTAAAGA	200
20	satt268	E	44.27	7	15	BH126464	(ATT)17	TCAGGGGTGGACCTATATAAAATA	CAGTGGTGGCAGATGTAGAA	236
21	satt586	F	3.63	7	13	BH126752	(ATT)19	GCGGCCTCCAAACTCCAAGTAT	GCGCCCAAATGATTAATCACTCA	212
22	satt334	F	78.06	5	13	BH126525	(ATT)16	GCGTTAAGAATGCATTTATGTTTAGTC	GCGAGTTTTTGGTTGGATTGAGTTG	202
23	satt309	G	4.53	4	18	BH126500	(ATT)13	GCGCCTTCAAATTGGCGTCTT	GCGCCTTAAATAAAACCCGAAACT	146
24	satt352	G	50.52	5	18	BH126541	(ATT)18	GCGAATGTATTTTTGTTTCTCCATCAA	TGATAAGCCAAAAAATGGAAGCATAG	184
25	satt442	H	46.95	7	12	BH146216	(ATT)35	CCTGGACTTGTTTGCTCATCAA	GCGGTTCAAGGCTTCAAGTAGTCAC	265
26	satt279	H	68.5	10	12	BH126475	(ATT)28	GCGCAAAAGGACGCCCACCAATAG	GCGGTGATCGGATGTTATAGTTTCAG	192
27	satt239	I	36.94	5	20	BH126440	(ATT)22	GCGCCAAAAAATGAATCACAAT	GCGAACACAATCAACATCCTTGAAC	192
28	satt571	I	18.5	3	20	BH126737	(ATT)14	GGGTAGGGGTGGAATATAAG	GCGGGATCCGCGGATGGTCAAAG	153
29	satt414	J	37.04	6	16	CC453965	(ATT)23	GCGTATTCCTAGTCACATGCTATTTCA	GCGTCATAATAATGCCTAGAACATAAA	306
30	satt596	J	39.63	7	16	CC453972	(ATT)17	TCCCTTCGTCCACCAAAT	CCGTCGATTCCGTACAA	252
31	satt588	K	117.01	2	9	BH126754	(ATT)18(AT)10(CT)14	GCTGCATATCCACTCTCATTGACT	GAGCCAAAACCAAAGTGAAGAAC	169
32	satt242	K	14.35	8	9	BH126443	(ATT)26	GCGTTGATCAGGTCGATTTTTATTTGT	GCGAGTGCCAACTAACTACTTTTATGA	193
33	satt373	L	107.23	6	19	BH126560	(ATT)21	TCCGCGAGATAAATTCGTAAAAT	GGCCAGATACCCAAGTTGTACTTGT	254
34	sat-099	L	78.23	7	19	BH126271	(AT)25	GCGAAAATGGCAGAGATAA	AATGCTAAAAGAGGAATGAAATAA	260
35	satt346	M	112.79	5	7	BH126536	(ATT)17	GGAGGGAGGAAAGTGTTGTGG	GCGCATGCTTTTCATAAGTTT	208
36	satt590	M	7.84	6	7	BH126756	(ATT)26	GCGCGCATTTTTTAAGTTAATGTTCT	GCGCGAGTTAGCGAATTATTTGTC	318
37	satt530	N	32.84	7	3	BH126699	(ATT)12	CATGCATATTGACTTCATTATT	CCAAGCGGGTGAAGAGGTTTTT	220
38	satt339	N	75.91	6	3	BH126530	(ATT)26	TAATATGCTTTAAGTGGTGTGGTTATG	GTTAAGCAGTTCCTCTCATCACG	236
39	satt243	O	119.5	9	10	BH126444	(ATT)17	GCGCATTGCACATTAGGTTTTCTGTT	GCGGTAAGATCACGCCATTATTTAAGA	200
40	satt173	O	58.4	8	10	BH126382	(ATT)18	TGCGCCATTTATTCTTCA	AAGCGAAATCACCTCCTCT	197
