# Supplementary material for: Genome-Wide Variation Analysis of Four Vegetable Soybean Cultivars Based on Re-Sequencing
Source: Plants (Basel). 2021 Dec 23;11(1):28. doi: 10.3390/plants11010028 (PMC8747356; doi:10.3390/plants11010028)
Supplement: Supplementary file 1 [file plants-11-00028-s001.zip › Table S2. Analysis of sequencing data and the statistics of SNPs, InDels and SVs.xls]

## Sheet: Table S2
Cultivar name		Taiwan-75	Zhexiandou No.8	Zhexian No.9	Zhexian No.10
Data	Clean reads	31 877 727	18 060 185	28 541 902	27 270 794
	Q30 (%)	93.4	91.22	91.13	93.23
	GC (%)	36.09	36.09	36.51	35.96
	Mapped (%)	97.81	96.48	94.35	97.18
	Depth	8X	6X	7X	7X
	Coverage ratio (%)	97.01	94.05	96.48	96.72
SNPs	Total SNPs	1 545 655	1 276 690	1 447 163	1 385 477
	Heterozygous SNPs	206 410	132 889	166 980	175 910
	Homozygous SNPs	1 339 245	1 143 801	1 280 183	1 209 567
	Het-ratio	0.1335	0.104	0.1153	0.1269
	Transition	1 009 261	832 005	943 317	898 664
	Transversion	536 394	444 685	503 846	486 813
	Ti/Tv	1.88	1.87	1.87	1.84
InDels	Genome toal InDels	346 750	276 469	324 145	323 213
	Genome-Het InDels	307 256	252 400	291 262	287 939
	Genome-Homo InDels	39 494	24 069	32 883	35 274
	Het-ratio	0.8861	0.9129	0.8986	0.8909
	Genome-Insertion	169 580	134 454	158 511	157 887
	Genome-Deletion	177 170	142 015	165 634	165 326
SVs	Total SVs	6 426	3 664	5 403	5 428
	Deletion	1 603	770	1 259	1 275
	Inversion	189	67	118	133
	Intra-chromosomal translocation	2 138	1 031	1 609	1 878
	Inter-chromosomal translocation	2 480	1 786	2 398	2 131
