# Supplementary material for: Genome-Wide Variation Analysis of Four Vegetable Soybean Cultivars Based on Re-Sequencing
Source: Plants (Basel). 2021 Dec 23;11(1):28. doi: 10.3390/plants11010028 (PMC8747356; doi:10.3390/plants11010028)
Supplement: Supplementary file 1 [file plants-11-00028-s001.zip › Table S3. Annotation of the genes related to carbohydrate (including sucrose and starch) metabolic process.xls]

## Sheet: Table S3
#GeneID	COG_class	COG_class_annotation	GO_annotation	KEGG_annotation	KOG_class	KOG_class_annotation	Pfam_annotation	Swissprot_annotation	TrEMBL_annotation	nr_annotation	nt_annotation
Glyma.01G049700.1	--	--	Biological Process: carbohydrate metabolic process (GO:0005975);; Molecular Function: glucan endo-1,3-beta-D-glucosidase activity (GO:0042973);; Molecular Function: cation binding (GO:0043169);;	--	--	--	Glycosyl hydrolases family 17	Glucan endo-1,3-beta-glucosidase 1 (Precursor) OS=Arabidopsis thaliana (Mouse-ear cress) PE=1 SV=3	Uncharacterized protein {ECO:0000313|EnsemblPlants:GLYMA01G05991.1} OS=Glycine max (Soybean) PE=3 SV=1	PREDICTED: glucan endo-1,3-beta-glucosidase 1-like [Glycine max]	PREDICTED: Glycine max glucan endo-1,3-beta-glucosidase 1-like (LOC102661914), mRNA
Glyma.01G170200.1	[G]	Carbohydrate transport and metabolism	Molecular Function: beta-galactosidase activity (GO:0004565);; Biological Process: carbohydrate metabolic process (GO:0005975);; Biological Process: polyamine catabolic process (GO:0006598);; Biological Process: plant-type cell wall organization (GO:0009664);; Biological Process: phenylpropanoid metabolic process (GO:0009698);; Biological Process: plant-type cell wall biogenesis (GO:0009832);; Bi…	--	[G]	Carbohydrate transport and metabolism	Glycosyl hydrolases family 35;; Galactose binding lectin domain;; Beta-galactosidase;; Beta-galactosidase jelly roll domain	Beta-galactosidase 3 (Precursor) OS=Arabidopsis thaliana (Mouse-ear cress) PE=1 SV=1	Beta-galactosidase {ECO:0000256|RuleBase:RU000675} OS=Glycine max (Soybean) PE=3 SV=1	PREDICTED: beta-galactosidase 3-like [Glycine max]	PREDICTED: Glycine max beta-galactosidase 3-like (LOC100786420), mRNA
Glyma.01G171900.1	[G]	Carbohydrate transport and metabolism	Biological Process: carbohydrate metabolic process (GO:0005975);; Biological Process: seed germination (GO:0009845);; Biological Process: determination of bilateral symmetry (GO:0009855);; Biological Process: polarity specification of adaxial/abaxial axis (GO:0009944);; Biological Process: meristem initiation (GO:0010014);; Biological Process: regulation of meristem growth (GO:0010075);; Molecula…	--	--	--	Cellulase (glycosyl hydrolase family 5);; Sugar-binding cellulase-like	Mannan endo-1,4-beta-mannosidase 7 (Precursor) GN=MAN7 OS=Arabidopsis thaliana (Mouse-ear cress) PE=2 SV=1	Uncharacterized protein {ECO:0000313|EnsemblPlants:GLYMA01G37720.1} OS=Glycine max (Soybean) PE=3 SV=1	PREDICTED: mannan endo-1,4-beta-mannosidase 7-like [Glycine max]	PREDICTED: Glycine max mannan endo-1,4-beta-mannosidase 7-like (LOC100792073), mRNA
Glyma.01G171900.2	[G]	Carbohydrate transport and metabolism	Biological Process: carbohydrate metabolic process (GO:0005975);; Biological Process: seed germination (GO:0009845);; Biological Process: determination of bilateral symmetry (GO:0009855);; Biological Process: polarity specification of adaxial/abaxial axis (GO:0009944);; Biological Process: meristem initiation (GO:0010014);; Biological Process: regulation of meristem growth (GO:0010075);; Molecula…	--	--	--	Cellulase (glycosyl hydrolase family 5);; Sugar-binding cellulase-like	Mannan endo-1,4-beta-mannosidase 7 (Precursor) GN=MAN7 OS=Arabidopsis thaliana (Mouse-ear cress) PE=2 SV=1	Uncharacterized protein {ECO:0000313|EnsemblPlants:GLYMA01G37720.2} OS=Glycine max (Soybean) PE=3 SV=1	PREDICTED: mannan endo-1,4-beta-mannosidase 7-like [Glycine max]	PREDICTED: Glycine max mannan endo-1,4-beta-mannosidase 7-like (LOC100792073), mRNA
Glyma.01G193100.1	--	--	Molecular Function: hydrolase activity, hydrolyzing O-glycosyl compounds (GO:0004553);; Biological Process: carbohydrate metabolic process (GO:0005975);;	--	--	--	X8 domain;; Glycosyl hydrolases family 17	Glucan endo-1,3-beta-glucosidase 12 (Precursor) GN=At4g29360 OS=Arabidopsis thaliana (Mouse-ear cress) PE=1 SV=1	Uncharacterized protein {ECO:0000313|EnsemblPlants:GLYMA01G40060.1} OS=Glycine max (Soybean) PE=3 SV=1	PREDICTED: glucan endo-1,3-beta-glucosidase 3 [Glycine max]	PREDICTED: Glycine max glucan endo-1,3-beta-glucosidase 3-like (LOC100817781), mRNA
Glyma.01G201400.1	[G]	Carbohydrate transport and metabolism	Biological Process: photoreactive repair (GO:0000719);; Molecular Function: phosphoacetylglucosamine mutase activity (GO:0004610);; Cellular Component: mitochondrion (GO:0005739);; Cellular Component: cytosol (GO:0005829);; Biological Process: carbohydrate metabolic process (GO:0005975);; Biological Process: response to UV (GO:0009411);; Cellular Component: plasmodesma (GO:0009506);;	K01836|1e-142|rcu:RCOM_0519550|phosphoglucomutase, putative (EC:5.4.2.3)	[G]	Carbohydrate transport and metabolism	Phosphoglucomutase/phosphomannomutase, C-terminal domain;; Phosphoglucomutase/phosphomannomutase, alpha/beta/alpha domain III	Phosphoacetylglucosamine mutase GN=DRT101 OS=Arabidopsis thaliana (Mouse-ear cress) PE=1 SV=1	Uncharacterized protein {ECO:0000313|EnsemblPlants:GLYMA01G40950.2} OS=Glycine max (Soybean) PE=4 SV=1	Phosphoacetylglucosamine mutase [Glycine soja]	PREDICTED: Glycine max phosphoacetylglucosamine mutase-like (LOC100781262), misc_RNA
Glyma.02G051700.1	[G]	Carbohydrate transport and metabolism	Molecular Function: beta-galactosidase activity (GO:0004565);; Biological Process: carbohydrate metabolic process (GO:0005975);; Biological Process: polyamine catabolic process (GO:0006598);; Biological Process: plant-type cell wall organization (GO:0009664);; Biological Process: phenylpropanoid metabolic process (GO:0009698);; Biological Process: plant-type cell wall biogenesis (GO:0009832);; Bi…	--	[G]	Carbohydrate transport and metabolism	Glycosyl hydrolases family 35;; Galactose binding lectin domain;; Beta-galactosidase;; Beta-galactosidase jelly roll domain	Beta-galactosidase 3 (Precursor) OS=Arabidopsis thaliana (Mouse-ear cress) PE=1 SV=1	Beta-galactosidase {ECO:0000256|RuleBase:RU000675} OS=Glycine max (Soybean) PE=3 SV=1	PREDICTED: beta-galactosidase 3-like [Glycine max]	PREDICTED: Glycine max beta-galactosidase 3-like (LOC100814111), mRNA
Glyma.02G071800.1	--	--	Molecular Function: catalytic activity (GO:0003824);; Biological Process: carbohydrate metabolic process (GO:0005975);; Cellular Component: chloroplast (GO:0009507);; Biological Process: positive regulation of gene expression (GO:0010628);; Cellular Component: membrane (GO:0016020);; Biological Process: RNA metabolic process (GO:0016070);; Molecular Function: carbohydrate binding (GO:0030246);; B…	--	--	--	--	--	Uncharacterized protein {ECO:0000313|EnsemblPlants:GLYMA02G07880.2} OS=Glycine max (Soybean) PE=4 SV=1	hypothetical protein glysoja_000341 [Glycine soja]	PREDICTED: Glycine max uncharacterized LOC100790346 (LOC100790346), misc_RNA
Glyma.02G113600.1	--	--	Molecular Function: lysozyme activity (GO:0003796);; Biological Process: carbohydrate metabolic process (GO:0005975);;	--	[M]	Cell wall/membrane/envelope biogenesis	Glycosyl hydrolases family 18	Lysozyme (Precursor) OS=Hevea brasiliensis (Para rubber tree) PE=1 SV=2	Uncharacterized protein {ECO:0000313|EnsemblPlants:GLYMA02G12660.1} OS=Glycine max (Soybean) PE=3 SV=1	PREDICTED: hevamine-A-like [Glycine max]	PREDICTED: Glycine max hevamine-A-like (LOC100794556), mRNA
Glyma.02G183000.1	[M]	Cell wall/membrane/envelope biogenesis	Molecular Function: polygalacturonase activity (GO:0004650);; Cellular Component: extracellular region (GO:0005576);; Biological Process: carbohydrate metabolic process (GO:0005975);; Molecular Function: galacturan 1,4-alpha-galacturonidase activity (GO:0047911);;	--	--	--	Glycosyl hydrolases family 28;; Pectate lyase superfamily protein	Polygalacturonase (Precursor) OS=Actinidia deliciosa (Kiwi) PE=2 SV=1	Uncharacterized protein {ECO:0000313|EnsemblPlants:GLYMA02G31540.1} OS=Glycine max (Soybean) PE=3 SV=1	Polygalacturonase [Glycine soja]	PREDICTED: Glycine max polygalacturonase-like (LOC100816917), mRNA
Glyma.02G186800.1	[G]	Carbohydrate transport and metabolism	Molecular Function: hydrolase activity, hydrolyzing O-glycosyl compounds (GO:0004553);; Biological Process: carbohydrate metabolic process (GO:0005975);;	--	--	--	Glycosyl hydrolase family 3 N terminal domain;; Glycosyl hydrolase family 3 C-terminal domain	Alpha-L-arabinofuranosidase (Precursor) OS=Medicago sativa subsp. varia (Alfalfa) PE=2 SV=1	Uncharacterized protein {ECO:0000313|EnsemblPlants:GLYMA02G33550.1} OS=Glycine max (Soybean) PE=4 SV=2	Lysosomal beta glucosidase [Glycine soja]	PREDICTED: Glycine max lysosomal beta glucosidase-like (LOC100797197), mRNA
Glyma.02G208000.1	[MG]	--	Biological Process: carbohydrate metabolic process (GO:0005975);; Biological Process: cellular metabolic process (GO:0044237);; Molecular Function: UDP-glucuronate 4-epimerase activity (GO:0050378);; Molecular Function: UDP-glucuronate 5'-epimerase activity (GO:0050379);; Molecular Function: coenzyme binding (GO:0050662);;	K08679|0.0|rcu:RCOM_0782170|UDP-glucuronate 5-epimerase, putative (EC:5.1.3.12)	[M]	Cell wall/membrane/envelope biogenesis	NAD dependent epimerase/dehydratase family;; RmlD substrate binding domain;; 3-beta hydroxysteroid dehydrogenase/isomerase family;; Polysaccharide biosynthesis protein;; Male sterility protein;; NADH(P)-binding;; short chain dehydrogenase	UDP-glucuronate 4-epimerase 1 GN=F17I23.220 OS=Arabidopsis thaliana (Mouse-ear cress) PE=1 SV=1	Uncharacterized protein {ECO:0000313|EnsemblPlants:GLYMA02G37020.1} OS=Glycine max (Soybean) PE=4 SV=1	PREDICTED: UDP-glucuronate 4-epimerase 1-like [Glycine max]	PREDICTED: Glycine max UDP-glucuronate 4-epimerase 1-like (LOC100795967), mRNA
Glyma.02G253800.1	--	--	Molecular Function: hydrolase activity, hydrolyzing O-glycosyl compounds (GO:0004553);; Biological Process: carbohydrate metabolic process (GO:0005975);; Molecular Function: cation binding (GO:0043169);;	--	--	--	Glycosyl hydrolases family 17	Glucan endo-1,3-beta-glucosidase 2 (Precursor) GN=At1g66250 OS=Arabidopsis thaliana (Mouse-ear cress) PE=1 SV=2	Uncharacterized protein {ECO:0000313|EnsemblPlants:GLYMA02G42110.2} OS=Glycine max (Soybean) PE=3 SV=1	hypothetical protein PHAVU_008G227100g [Phaseolus vulgaris]	Phaseolus vulgaris hypothetical protein (PHAVU_008G227100g) mRNA, complete cds
Glyma.02G267600.1	--	--	Molecular Function: hydrolase activity, hydrolyzing O-glycosyl compounds (GO:0004553);; Biological Process: carbohydrate metabolic process (GO:0005975);;	--	[G]	Carbohydrate transport and metabolism	--	--	Uncharacterized protein {ECO:0000313|EnsemblPlants:GLYMA02G43521.1} OS=Glycine max (Soybean) PE=4 SV=1	PREDICTED: uncharacterized protein LOC102665052 isoform X1 [Glycine max]	PREDICTED: Glycine max uncharacterized LOC102665052 (LOC102665052), transcript variant X2, mRNA
Glyma.02G272100.1	[G]	Carbohydrate transport and metabolism	Biological Process: carbohydrate metabolic process (GO:0005975);; Molecular Function: beta-glucosidase activity (GO:0008422);;	--	--	--	Glycosyl hydrolase family 3 N terminal domain;; Glycosyl hydrolase family 3 C-terminal domain	Alpha-L-arabinofuranosidase (Precursor) OS=Medicago sativa subsp. varia (Alfalfa) PE=2 SV=1	Uncharacterized protein {ECO:0000313|EnsemblPlants:GLYMA02G43990.1} OS=Glycine max (Soybean) PE=4 SV=1	PREDICTED: lysosomal beta glucosidase-like isoform X1 [Glycine max]	PREDICTED: Glycine max lysosomal beta glucosidase-like (LOC100780572), transcript variant X1, mRNA
Glyma.02G293900.1	--	--	Biological Process: carbohydrate metabolic process (GO:0005975);; Molecular Function: cellulase activity (GO:0008810);;	--	--	--	Glycosyl hydrolase family 9	Endoglucanase 11 (Precursor) GN=At2g32990 OS=Arabidopsis thaliana (Mouse-ear cress) PE=2 SV=1	Endoglucanase {ECO:0000256|RuleBase:RU361166} OS=Glycine max (Soybean) PE=3 SV=1	PREDICTED: endoglucanase 11-like [Glycine max]	PREDICTED: Glycine max endoglucanase 11-like (LOC100802346), mRNA
Glyma.02G294000.1	--	--	Biological Process: carbohydrate metabolic process (GO:0005975);; Molecular Function: glucan endo-1,3-beta-D-glucosidase activity (GO:0042973);;	--	--	--	Glycosyl hydrolases family 17;; X8 domain	Glucan endo-1,3-beta-glucosidase 12 (Precursor) GN=At4g29360 OS=Arabidopsis thaliana (Mouse-ear cress) PE=1 SV=1	Uncharacterized protein {ECO:0000313|EnsemblPlants:GLYMA02G46330.1} OS=Glycine max (Soybean) PE=3 SV=1	PREDICTED: glucan endo-1,3-beta-glucosidase 12-like [Glycine max]	PREDICTED: Glycine max glucan endo-1,3-beta-glucosidase 12-like (LOC100803406), mRNA
Glyma.02G307000.1	[M]	Cell wall/membrane/envelope biogenesis	Molecular Function: polygalacturonase activity (GO:0004650);; Cellular Component: extracellular region (GO:0005576);; Biological Process: carbohydrate metabolic process (GO:0005975);;	--	--	--	Glycosyl hydrolases family 28	Polygalacturonase (Precursor) OS=Medicago sativa (Alfalfa) PE=2 SV=1	Uncharacterized protein {ECO:0000313|EnsemblPlants:GLYMA02G47720.1} OS=Glycine max (Soybean) PE=3 SV=2	Polygalacturonase [Glycine soja]	PREDICTED: Glycine max polygalacturonase-like (LOC100784156), mRNA
Glyma.03G017400.1	[G]	Carbohydrate transport and metabolism	Molecular Function: hydrolase activity, hydrolyzing O-glycosyl compounds (GO:0004553);; Biological Process: carbohydrate metabolic process (GO:0005975);;	--	--	--	Glycosyl hydrolases family 16	Xyloglucan endotransglucosylase/hydrolase protein 4 (Precursor) GN=T9F8.4 OS=Arabidopsis thaliana (Mouse-ear cress) PE=1 SV=1	Uncharacterized protein {ECO:0000313|EnsemblPlants:GLYMA03G01941.1} OS=Glycine max (Soybean) PE=4 SV=1	PREDICTED: probable xyloglucan endotransglucosylase/hydrolase protein 27-like [Cicer arietinum]	PREDICTED: Glycine max uncharacterized LOC102660600 (LOC102660600), ncRNA
Glyma.03G059800.1	--	--	Molecular Function: beta-galactosidase activity (GO:0004565);; Biological Process: carbohydrate metabolic process (GO:0005975);; Molecular Function: carbohydrate binding (GO:0030246);;	--	[G]	Carbohydrate transport and metabolism	COP9 signalosome, subunit CSN8	Beta-galactosidase 3 (Precursor) OS=Arabidopsis thaliana (Mouse-ear cress) PE=1 SV=1	Uncharacterized protein {ECO:0000313|EnsemblPlants:GLYMA03G08190.1} OS=Glycine max (Soybean) PE=4 SV=1	Beta-galactosidase 3 [Glycine soja]	PREDICTED: Glycine max beta-galactosidase 3-like (LOC100814111), mRNA
Glyma.03G132600.1	--	--	Cellular Component: vacuole (GO:0005773);; Biological Process: carbohydrate metabolic process (GO:0005975);; Biological Process: defense response (GO:0006952);; Molecular Function: glucan endo-1,3-beta-D-glucosidase activity (GO:0042973);;	--	--	--	Glycosyl hydrolases family 17	Glucan endo-1,3-beta-glucosidase (Precursor) OS=Glycine max (Soybean) PE=1 SV=1	Uncharacterized protein {ECO:0000313|EnsemblPlants:GLYMA03G28870.1} OS=Glycine max (Soybean) PE=3 SV=1	PREDICTED: glucan endo-1,3-beta-glucosidase-like [Glycine max]	PREDICTED: Glycine max glucan endo-1,3-beta-glucosidase-like (LOC100807153), mRNA
Glyma.03G137700.1	--	--	Molecular Function: polygalacturonase activity (GO:0004650);; Cellular Component: extracellular region (GO:0005576);; Biological Process: carbohydrate metabolic process (GO:0005975);; Molecular Function: galacturan 1,4-alpha-galacturonidase activity (GO:0047911);;	--	--	--	Glycosyl hydrolases family 28;; Pectate lyase superfamily protein	Polygalacturonase (Precursor) OS=Actinidia deliciosa (Kiwi) PE=2 SV=1	Uncharacterized protein {ECO:0000313|EnsemblPlants:GLYMA03G29420.2} OS=Glycine max (Soybean) PE=3 SV=1	PREDICTED: polygalacturonase-like [Glycine max]	PREDICTED: Glycine max polygalacturonase-like (LOC100817828), mRNA
Glyma.03G141000.1	--	--	Molecular Function: polygalacturonase activity (GO:0004650);; Cellular Component: extracellular region (GO:0005576);; Cellular Component: vacuolar membrane (GO:0005774);; Biological Process: carbohydrate metabolic process (GO:0005975);;	--	--	--	--	--	Uncharacterized protein {ECO:0000313|EnsemblPlants:GLYMA03G29701.1} OS=Glycine max (Soybean) PE=4 SV=1	Exo-poly-alpha-D-galacturonosidase [Glycine soja]	PREDICTED: Glycine max probable polygalacturonase-like (LOC100794954), mRNA
Glyma.03G141100.1	--	--	Molecular Function: polygalacturonase activity (GO:0004650);; Cellular Component: extracellular region (GO:0005576);; Cellular Component: vacuolar membrane (GO:0005774);; Biological Process: carbohydrate metabolic process (GO:0005975);; Molecular Function: exo-poly-alpha-galacturonosidase activity (GO:0033917);;	--	--	--	--	--	Uncharacterized protein {ECO:0000313|EnsemblPlants:GLYMA19G32550.1} OS=Glycine max (Soybean) PE=3 SV=1	Exo-poly-alpha-D-galacturonosidase [Glycine soja]	PREDICTED: Glycine max probable polygalacturonase-like (LOC100794954), mRNA
Glyma.03G151200.1	[G]	Carbohydrate transport and metabolism	Molecular Function: hydrolase activity, hydrolyzing O-glycosyl compounds (GO:0004553);; Biological Process: macromolecule biosynthetic process (GO:0009059);; Molecular Function: cation binding (GO:0043169);; Biological Process: cellular biosynthetic process (GO:0044249);; Biological Process: cellular carbohydrate metabolic process (GO:0044262);; Biological Process: single-organism carbohydrate me…	--	[G]	Carbohydrate transport and metabolism	Carbohydrate-binding module 48 (Isoamylase N-terminal domain);; Alpha amylase, catalytic domain	Isoamylase 2, chloroplastic (Precursor) GN=F15K9.9 OS=Arabidopsis thaliana (Mouse-ear cress) PE=1 SV=2	Uncharacterized protein {ECO:0000313|EnsemblPlants:GLYMA03G30771.1} OS=Glycine max (Soybean) PE=4 SV=1	PREDICTED: isoamylase 2, chloroplastic-like [Glycine max]	PREDICTED: Glycine max isoamylase 2, chloroplastic-like (LOC100797949), mRNA
Glyma.03G256800.1	--	--	Molecular Function: chitinase activity (GO:0004568);; Cellular Component: endoplasmic reticulum (GO:0005783);; Biological Process: carbohydrate metabolic process (GO:0005975);; Biological Process: chitin catabolic process (GO:0006032);; Molecular Function: cation binding (GO:0043169);;	--	[G]	Carbohydrate transport and metabolism	Glycosyl hydrolases family 18	--	Uncharacterized protein {ECO:0000313|EnsemblPlants:GLYMA03G41760.1} OS=Glycine max (Soybean) PE=3 SV=1	PREDICTED: chitinase domain-containing protein 1 isoform X1 [Glycine max]	PREDICTED: Glycine max chitinase domain-containing protein 1-like (LOC100779538), transcript variant X1, mRNA
Glyma.04G074000.1	--	--	Molecular Function: hydrolase activity, hydrolyzing O-glycosyl compounds (GO:0004553);; Cellular Component: vacuole (GO:0005773);; Biological Process: carbohydrate metabolic process (GO:0005975);; Cellular Component: plant-type cell wall (GO:0009505);; Cellular Component: plasmodesma (GO:0009506);; Molecular Function: cation binding (GO:0043169);; Cellular Component: anchored component of plasma …	--	--	--	Glycosyl hydrolases family 17;; X8 domain	Glucan endo-1,3-beta-glucosidase 5 (Precursor) GN=At4g31140 OS=Arabidopsis thaliana (Mouse-ear cress) PE=1 SV=1	Uncharacterized protein {ECO:0000313|EnsemblPlants:GLYMA04G07820.2} OS=Glycine max (Soybean) PE=3 SV=1	PREDICTED: glucan endo-1,3-beta-glucosidase 5-like [Glycine max]	PREDICTED: Glycine max glucan endo-1,3-beta-glucosidase 5-like (LOC100796552), mRNA
Glyma.04G083100.1	[E]	Amino acid transport and metabolism	Molecular Function: lactoylglutathione lyase activity (GO:0004462);; Biological Process: carbohydrate metabolic process (GO:0005975);; Cellular Component: chloroplast stroma (GO:0009570);; Cellular Component: stromule (GO:0010319);; Biological Process: methylglyoxal catabolic process to D-lactate (GO:0019243);; Cellular Component: thylakoid lumen (GO:0031977);; Molecular Function: metal ion bindi…	K01759|0.0|vvi:100252461|similar to lactoylglutathione lyase, putative / glyoxalase I, putative	[G]	Carbohydrate transport and metabolism	Glyoxalase/Bleomycin resistance protein/Dioxygenase superfamily;; Glyoxalase-like domain;; Glyoxalase/Bleomycin resistance protein/Dioxygenase superfamily	Probable lactoylglutathione lyase, chloroplast (Precursor) GN=At1g67280 OS=Arabidopsis thaliana (Mouse-ear cress) PE=1 SV=1	Uncharacterized protein {ECO:0000313|EnsemblPlants:GLYMA04G08820.1} OS=Glycine max (Soybean) PE=4 SV=1	PREDICTED: probable lactoylglutathione lyase, chloroplast-like [Glycine max]	PREDICTED: Glycine max probable lactoylglutathione lyase, chloroplast-like (LOC100810908), mRNA
Glyma.04G091200.1	--	--	Biological Process: carbohydrate metabolic process (GO:0005975);; Molecular Function: lyase activity (GO:0016829);; Molecular Function: carbohydrate binding (GO:0030246);;	--	--	--	Rhamnogalacturonate lyase family;; Polysaccharide lyase family 4, domain III;; Polysaccharide lyase family 4, domain II	--	Uncharacterized protein {ECO:0000313|EnsemblPlants:GLYMA04G09670.1} OS=Glycine max (Soybean) PE=4 SV=1	PREDICTED: rhamnogalacturonate lyase B-like [Glycine max]	PREDICTED: Glycine max rhamnogalacturonate lyase B-like (LOC100793563), mRNA
Glyma.04G098900.1	[G]	Carbohydrate transport and metabolism	Biological Process: carbohydrate metabolic process (GO:0005975);; Molecular Function: isoamylase activity (GO:0019156);; Molecular Function: cation binding (GO:0043169);;	K02438|0.0|rcu:RCOM_1037500|isoamylase, putative (EC:3.2.1.68)	[G]	Carbohydrate transport and metabolism	Alpha amylase, catalytic domain;; Carbohydrate-binding module 48 (Isoamylase N-terminal domain)	Isoamylase 3, chloroplastic (Precursor) GN=ISA3 OS=Arabidopsis thaliana (Mouse-ear cress) PE=2 SV=2	Uncharacterized protein {ECO:0000313|EnsemblPlants:GLYMA04G10693.1} OS=Glycine max (Soybean) PE=4 SV=1	PREDICTED: isoamylase 3, chloroplastic-like isoform X1 [Glycine max]	PREDICTED: Glycine max isoamylase 3, chloroplastic-like (LOC100807545), transcript variant X1, mRNA
Glyma.04G157500.1	[M]	Cell wall/membrane/envelope biogenesis	Molecular Function: polygalacturonase activity (GO:0004650);; Cellular Component: extracellular region (GO:0005576);; Cellular Component: cell wall (GO:0005618);; Biological Process: carbohydrate metabolic process (GO:0005975);;	--	--	--	Glycosyl hydrolases family 28	Polygalacturonase (Precursor) OS=Medicago sativa (Alfalfa) PE=2 SV=1	Uncharacterized protein {ECO:0000313|EnsemblPlants:GLYMA04G30870.1} OS=Glycine max (Soybean) PE=3 SV=1	PREDICTED: polygalacturonase-like [Glycine max]	PREDICTED: Glycine max polygalacturonase-like (LOC100779556), mRNA
Glyma.04G208400.1	[G]	Carbohydrate transport and metabolism	Molecular Function: beta-galactosidase activity (GO:0004565);; Cellular Component: cell wall (GO:0005618);; Biological Process: carbohydrate metabolic process (GO:0005975);; Biological Process: plant-type cell wall modification (GO:0009827);; Molecular Function: cation binding (GO:0043169);; Cellular Component: apoplast (GO:0048046);; Biological Process: mucilage biosynthetic process involved in …	--	[G]	Carbohydrate transport and metabolism	Glycosyl hydrolases family 35;; Beta-galactosidase jelly roll domain;; Beta-galactosidase;; Glycosyl hydrolases family 2, sugar binding domain	Beta-galactosidase 6 (Precursor) GN=BGAL6 OS=Arabidopsis thaliana (Mouse-ear cress) PE=2 SV=1	Beta-galactosidase {ECO:0000256|RuleBase:RU000675} OS=Glycine max (Soybean) PE=3 SV=1	PREDICTED: beta-galactosidase 6-like isoform X1 [Glycine max]	PREDICTED: Glycine max beta-galactosidase 6-like (LOC100813064), transcript variant X1, mRNA
Glyma.04G208400.2	[G]	Carbohydrate transport and metabolism	Molecular Function: beta-galactosidase activity (GO:0004565);; Cellular Component: cell wall (GO:0005618);; Biological Process: carbohydrate metabolic process (GO:0005975);; Biological Process: plant-type cell wall modification (GO:0009827);; Molecular Function: cation binding (GO:0043169);; Cellular Component: apoplast (GO:0048046);; Biological Process: mucilage biosynthetic process involved in …	--	[G]	Carbohydrate transport and metabolism	Glycosyl hydrolases family 35;; Beta-galactosidase jelly roll domain;; Beta-galactosidase;; Glycosyl hydrolases family 2, sugar binding domain	Beta-galactosidase 6 (Precursor) GN=BGAL6 OS=Arabidopsis thaliana (Mouse-ear cress) PE=2 SV=1	Beta-galactosidase {ECO:0000256|RuleBase:RU000675} OS=Glycine max (Soybean) PE=3 SV=1	PREDICTED: beta-galactosidase 6-like isoform X2 [Glycine max]	PREDICTED: Glycine max beta-galactosidase 6-like (LOC100813064), transcript variant X2, mRNA
Glyma.05G005800.1	--	--	Molecular Function: polygalacturonase activity (GO:0004650);; Cellular Component: extracellular region (GO:0005576);; Biological Process: carbohydrate metabolic process (GO:0005975);; Molecular Function: galacturan 1,4-alpha-galacturonidase activity (GO:0047911);;	--	--	--	Glycosyl hydrolases family 28;; Pectate lyase superfamily protein;; Right handed beta helix region	Polygalacturonase At1g48100 (Precursor) GN=At1g48100 OS=Arabidopsis thaliana (Mouse-ear cress) PE=2 SV=1	Uncharacterized protein {ECO:0000313|EnsemblPlants:GLYMA05G08730.1} OS=Glycine max (Soybean) PE=3 SV=2	Polygalacturonase [Glycine soja]	Glycine max polygalacturonase PG2 (LOC547543), mRNA >gi|5669847|gb|AF128267.1|AF128267 Glycine max polygalacturonase PG2 mRNA, complete cds
Glyma.05G110500.1	[G]	Carbohydrate transport and metabolism	Molecular Function: nucleotide binding (GO:0000166);; Biological Process: carbohydrate metabolic process (GO:0005975);; Molecular Function: kinase activity (GO:0016301);; Molecular Function: phosphotransferase activity, alcohol group as acceptor (GO:0016773);; Biological Process: cellular metabolic process (GO:0044237);;	K00844|0.0|vvi:100262786|hypothetical protein LOC100262786	[G]	Carbohydrate transport and metabolism	Hexokinase;; Hexokinase	Probable hexokinase-like 2 protein GN=At4g37840 OS=Arabidopsis thaliana (Mouse-ear cress) PE=3 SV=1	Uncharacterized protein {ECO:0000313|EnsemblPlants:GLYMA05G23280.1} OS=Glycine max (Soybean) PE=3 SV=2	Putative hexokinase-like 2 protein [Glycine soja]	PREDICTED: Glycine max probable hexokinase-like 2 protein-like (LOC100796939), mRNA
Glyma.05G156000.2	--	--	Molecular Function: hydrolase activity, hydrolyzing O-glycosyl compounds (GO:0004553);; Biological Process: carbohydrate metabolic process (GO:0005975);;	--	--	--	Glycosyl hydrolases family 17;; X8 domain	Glucan endo-1,3-beta-glucosidase 4 (Precursor) GN=At3g13560 OS=Arabidopsis thaliana (Mouse-ear cress) PE=1 SV=1	Uncharacterized protein {ECO:0000313|EnsemblPlants:GLYMA05G28870.1} OS=Glycine max (Soybean) PE=3 SV=1	PREDICTED: glucan endo-1,3-beta-glucosidase 4-like [Glycine max]	PREDICTED: Glycine max glucan endo-1,3-beta-glucosidase 4-like (LOC100784409), mRNA
Glyma.05G185100.1	--	--	Molecular Function: hydrolase activity, hydrolyzing O-glycosyl compounds (GO:0004553);; Biological Process: carbohydrate metabolic process (GO:0005975);;	--	--	--	Glycosyl hydrolases family 17;; X8 domain	Glucan endo-1,3-beta-glucosidase 8 (Precursor) GN=At1g64760 OS=Arabidopsis thaliana (Mouse-ear cress) PE=1 SV=2	Uncharacterized protein {ECO:0000313|EnsemblPlants:GLYMA05G31860.1} OS=Glycine max (Soybean) PE=3 SV=2	Glucan endo-1,3-beta-glucosidase 8 [Glycine soja]	PREDICTED: Glycine max glucan endo-1,3-beta-glucosidase 8-like (LOC102667009), mRNA
Glyma.05G216400.1	--	--	Biological Process: carbohydrate metabolic process (GO:0005975);; Molecular Function: cellulase activity (GO:0008810);; Molecular Function: carbohydrate binding (GO:0030246);;	--	--	--	Glycosyl hydrolase family 9;; Carbohydrate binding domain CBM49	Endoglucanase 6 (Precursor) GN=At1g64390 OS=Arabidopsis thaliana (Mouse-ear cress) PE=2 SV=2	Endoglucanase {ECO:0000256|RuleBase:RU361166} OS=Glycine max (Soybean) PE=3 SV=1	PREDICTED: endoglucanase 6 [Glycine max]	PREDICTED: Glycine max endo-1,4-beta-glucanase (CEL8), mRNA
Glyma.05G236400.1	--	--	Biological Process: carbohydrate metabolic process (GO:0005975);; Molecular Function: cellulase activity (GO:0008810);;	--	--	--	Glycosyl hydrolase family 9	Endoglucanase 8 (Precursor) GN=CEL1 OS=Arabidopsis thaliana (Mouse-ear cress) PE=2 SV=1	Endoglucanase {ECO:0000256|RuleBase:RU361166} OS=Glycine max (Soybean) PE=3 SV=1	PREDICTED: endoglucanase 8-like [Glycine max]	PREDICTED: Glycine max endoglucanase 8-like (LOC100804372), mRNA
Glyma.05G242000.1	[M]	Cell wall/membrane/envelope biogenesis	Biological Process: carbohydrate metabolic process (GO:0005975);; Molecular Function: transferase activity, transferring hexosyl groups (GO:0016758);; Biological Process: cellular biosynthetic process (GO:0044249);; Biological Process: single-organism metabolic process (GO:0044710);; Biological Process: organic substance biosynthetic process (GO:1901576);;	K02563|1e-166|vvi:100242239|hypothetical protein LOC100242239	--	--	Glycosyltransferase family 28 C-terminal domain;; Glycosyltransferase family 28 N-terminal domain;; Oligosaccharide biosynthesis protein Alg14 like	Extensin (Precursor) GN=HRGP OS=Zea mays (Maize) PE=2 SV=1	Uncharacterized protein {ECO:0000313|EnsemblPlants:GLYMA05G34250.2} OS=Glycine max (Soybean) PE=3 SV=1	PREDICTED: uncharacterized protein LOC100808262 isoform X1 [Glycine max]	PREDICTED: Glycine max uncharacterized LOC100808262 (LOC100808262), transcript variant X1, mRNA
Glyma.05G242000.3	[M]	Cell wall/membrane/envelope biogenesis	Biological Process: carbohydrate metabolic process (GO:0005975);; Molecular Function: transferase activity, transferring hexosyl groups (GO:0016758);; Biological Process: cellular biosynthetic process (GO:0044249);; Biological Process: single-organism metabolic process (GO:0044710);; Biological Process: organic substance biosynthetic process (GO:1901576);;	K02563|1e-124|vvi:100242239|hypothetical protein LOC100242239	--	--	Glycosyltransferase family 28 N-terminal domain;; Glycosyltransferase family 28 C-terminal domain;; Oligosaccharide biosynthesis protein Alg14 like	Extensin (Precursor) GN=HRGP OS=Zea mays (Maize) PE=2 SV=1	Uncharacterized protein {ECO:0000313|EnsemblPlants:GLYMA05G34250.3} OS=Glycine max (Soybean) PE=4 SV=1	PREDICTED: uncharacterized protein LOC100808262 isoform X2 [Glycine max]	PREDICTED: Glycine max uncharacterized LOC100808262 (LOC100808262), transcript variant X2, mRNA
Glyma.06G025100.1	--	--	Biological Process: carbohydrate metabolic process (GO:0005975);; Molecular Function: cellulase activity (GO:0008810);;	--	--	--	Glycosyl hydrolase family 9	Endoglucanase 10 (Precursor) GN=At1g75680 OS=Arabidopsis thaliana (Mouse-ear cress) PE=2 SV=2	Endoglucanase {ECO:0000256|RuleBase:RU361166} OS=Glycine max (Soybean) PE=3 SV=1	PREDICTED: endoglucanase 10-like [Glycine max]	PREDICTED: Glycine max endoglucanase 10-like (LOC100812226), mRNA
Glyma.06G092800.1	--	--	Biological Process: carbohydrate metabolic process (GO:0005975);; Molecular Function: lyase activity (GO:0016829);; Molecular Function: carbohydrate binding (GO:0030246);;	--	--	--	Rhamnogalacturonate lyase family;; Polysaccharide lyase family 4, domain III;; Polysaccharide lyase family 4, domain II	--	Uncharacterized protein {ECO:0000313|EnsemblPlants:GLYMA06G09760.3} OS=Glycine max (Soybean) PE=4 SV=1	PREDICTED: probable rhamnogalacturonate lyase B-like isoform X1 [Glycine max]	PREDICTED: Glycine max probable rhamnogalacturonate lyase B-like (LOC100814185), transcript variant X1, mRNA
Glyma.06G092900.1	--	--	Biological Process: carbohydrate metabolic process (GO:0005975);; Molecular Function: lyase activity (GO:0016829);; Molecular Function: carbohydrate binding (GO:0030246);;	--	--	--	Rhamnogalacturonate lyase family;; Polysaccharide lyase family 4, domain III;; Polysaccharide lyase family 4, domain II	--	Uncharacterized protein {ECO:0000313|EnsemblPlants:GLYMA06G09770.1} OS=Glycine max (Soybean) PE=4 SV=1	PREDICTED: probable rhamnogalacturonate lyase B-like [Glycine max]	PREDICTED: Glycine max probable rhamnogalacturonate lyase B-like (LOC100814721), mRNA
Glyma.06G100600.1	[G]	Carbohydrate transport and metabolism	Biological Process: carbohydrate metabolic process (GO:0005975);; Molecular Function: isoamylase activity (GO:0019156);; Molecular Function: cation binding (GO:0043169);;	K02438|0.0|rcu:RCOM_1037500|isoamylase, putative (EC:3.2.1.68)	[G]	Carbohydrate transport and metabolism	Alpha amylase, catalytic domain;; Carbohydrate-binding module 48 (Isoamylase N-terminal domain)	Isoamylase 3, chloroplastic (Precursor) GN=ISA3 OS=Arabidopsis thaliana (Mouse-ear cress) PE=2 SV=2	Uncharacterized protein {ECO:0000313|EnsemblPlants:GLYMA06G10540.2} OS=Glycine max (Soybean) PE=4 SV=1	PREDICTED: isoamylase 3, chloroplastic-like [Glycine max]	PREDICTED: Glycine max isoamylase 3, chloroplastic-like (LOC100806342), mRNA
Glyma.06G188900.1	[G]	Carbohydrate transport and metabolism	Biological Process: carbohydrate metabolic process (GO:0005975);; Molecular Function: oxidoreductase activity, acting on the CH-OH group of donors, quinone or similar compound as acceptor (GO:0016901);; Molecular Function: quinone binding (GO:0048038);;	--	--	--	Glucose / Sorbosone dehydrogenase	HIPL1 protein (Precursor) GN=HIPL1 OS=Arabidopsis thaliana (Mouse-ear cress) PE=1 SV=2	Uncharacterized protein {ECO:0000313|EnsemblPlants:GLYMA06G20070.1} OS=Glycine max (Soybean) PE=4 SV=2	PREDICTED: HIPL1 protein-like [Glycine max]	PREDICTED: Glycine max HIPL1 protein-like (LOC100778890), mRNA
Glyma.06G203000.1	[M]	Cell wall/membrane/envelope biogenesis	Molecular Function: polygalacturonase activity (GO:0004650);; Cellular Component: extracellular region (GO:0005576);; Cellular Component: cell wall (GO:0005618);; Biological Process: carbohydrate metabolic process (GO:0005975);;	--	--	--	Glycosyl hydrolases family 28	Polygalacturonase (Precursor) OS=Medicago sativa (Alfalfa) PE=2 SV=1	Uncharacterized protein {ECO:0000313|EnsemblPlants:GLYMA06G22030.1} OS=Glycine max (Soybean) PE=3 SV=2	PREDICTED: polygalacturonase-like [Glycine max]	PREDICTED: Glycine max polygalacturonase-like (LOC100819348), mRNA
Glyma.06G207300.1	[M]	Cell wall/membrane/envelope biogenesis	Molecular Function: polygalacturonase activity (GO:0004650);; Cellular Component: extracellular region (GO:0005576);; Cellular Component: cell wall (GO:0005618);; Biological Process: carbohydrate metabolic process (GO:0005975);;	--	--	--	Glycosyl hydrolases family 28	Polygalacturonase (Precursor) OS=Medicago sativa (Alfalfa) PE=2 SV=1	Uncharacterized protein {ECO:0000313|EnsemblPlants:GLYMA06G22890.1} OS=Glycine max (Soybean) PE=3 SV=1	PREDICTED: polygalacturonase-like [Glycine max]	PREDICTED: Glycine max polygalacturonase-like (LOC100819348), mRNA
Glyma.06G210900.1	--	--	Molecular Function: hydrolase activity, hydrolyzing O-glycosyl compounds (GO:0004553);; Biological Process: carbohydrate metabolic process (GO:0005975);; Cellular Component: anchored component of membrane (GO:0031225);; Molecular Function: cation binding (GO:0043169);;	--	--	--	Glycosyl hydrolases family 17;; X8 domain	Glucan endo-1,3-beta-glucosidase 8 (Precursor) GN=At1g64760 OS=Arabidopsis thaliana (Mouse-ear cress) PE=1 SV=2	Uncharacterized protein {ECO:0000313|EnsemblPlants:GLYMA06G23474.1} OS=Glycine max (Soybean) PE=3 SV=1	PREDICTED: glucan endo-1,3-beta-glucosidase 8-like [Glycine max]	PREDICTED: Glycine max glucan endo-1,3-beta-glucosidase 8-like (LOC100800665), mRNA
Glyma.06G263100.1	[G]	Carbohydrate transport and metabolism	Molecular Function: hydrolase activity, hydrolyzing O-glycosyl compounds (GO:0004553);; Biological Process: carbohydrate metabolic process (GO:0005975);;	--	[G]	Carbohydrate transport and metabolism	Glycosyl hydrolase family 1	Putative beta-glucosidase 41 (Precursor) GN=BGLU41 OS=Arabidopsis thaliana (Mouse-ear cress) PE=3 SV=2	Uncharacterized protein {ECO:0000313|EnsemblPlants:GLYMA06G41200.1} OS=Glycine max (Soybean) PE=3 SV=1	PREDICTED: beta-glucosidase 25-like isoform X1 [Glycine max]	PREDICTED: Glycine max beta-glucosidase 25-like (LOC100783543), transcript variant X1, mRNA
Glyma.06G292400.2	[G]	Carbohydrate transport and metabolism	Molecular Function: hydrolase activity, hydrolyzing O-glycosyl compounds (GO:0004553);; Biological Process: carbohydrate metabolic process (GO:0005975);;	--	--	--	Cellulase (glycosyl hydrolase family 5);; Sugar-binding cellulase-like	Mannan endo-1,4-beta-mannosidase 2 (Precursor) GN=MAN2 OS=Arabidopsis thaliana (Mouse-ear cress) PE=2 SV=1	Uncharacterized protein {ECO:0000313|EnsemblPlants:GLYMA06G44750.1} OS=Glycine max (Soybean) PE=3 SV=1	PREDICTED: mannan endo-1,4-beta-mannosidase 2-like [Glycine max]	PREDICTED: Glycine max mannan endo-1,4-beta-mannosidase 2-like (LOC100806003), mRNA
Glyma.06G310900.1	--	--	Molecular Function: hydrolase activity, hydrolyzing O-glycosyl compounds (GO:0004553);; Biological Process: carbohydrate metabolic process (GO:0005975);; Molecular Function: transferase activity, transferring glycosyl groups (GO:0016757);; Molecular Function: cation binding (GO:0043169);;	--	[G]	Carbohydrate transport and metabolism	--	1,4-alpha-glucan-branching enzyme 1, chloroplastic/amyloplastic (Precursor) GN=SBEI OS=Pisum sativum (Garden pea) PE=1 SV=1	Uncharacterized protein {ECO:0000313|EnsemblPlants:GLYMA06G46781.1} OS=Glycine max (Soybean) PE=4 SV=1	hypothetical protein PHAVU_001G187600g [Phaseolus vulgaris]	PREDICTED: Glycine max uncharacterized LOC102666138 (LOC102666138), ncRNA
Glyma.06G318500.1	[G]	Carbohydrate transport and metabolism	Molecular Function: hydrolase activity, hydrolyzing O-glycosyl compounds (GO:0004553);; Biological Process: carbohydrate metabolic process (GO:0005975);;	--	[G]	Carbohydrate transport and metabolism	Glycosyl hydrolases family 32 N-terminal domain;; Glycosyl hydrolases family 32 C terminal;; Domain of unknown function (DUF3357)	Beta-fructofuranosidase, soluble isoenzyme I (Precursor) GN=INV*DC4 OS=Daucus carota (Wild carrot) PE=1 SV=2	Uncharacterized protein {ECO:0000313|EnsemblPlants:GLYMA06G47640.2} OS=Glycine max (Soybean) PE=4 SV=1	PREDICTED: beta-fructofuranosidase, soluble isoenzyme I-like [Glycine max]	PREDICTED: Glycine max beta-fructofuranosidase, soluble isoenzyme I-like (LOC100819161), mRNA
Glyma.07G066900.1	[M]	Cell wall/membrane/envelope biogenesis	Molecular Function: polygalacturonase activity (GO:0004650);; Cellular Component: extracellular region (GO:0005576);; Biological Process: carbohydrate metabolic process (GO:0005975);;	--	--	--	Glycosyl hydrolases family 28;; Pectate lyase superfamily protein	Probable polygalacturonase OS=Vitis vinifera (Grape) PE=1 SV=1	Uncharacterized protein {ECO:0000313|EnsemblPlants:GLYMA07G07280.1} OS=Glycine max (Soybean) PE=3 SV=2	PREDICTED: probable polygalacturonase [Glycine max]	PREDICTED: Glycine max probable polygalacturonase-like (LOC100787980), mRNA
Glyma.07G078700.1	[G]	Carbohydrate transport and metabolism	Molecular Function: hydrolase activity, hydrolyzing O-glycosyl compounds (GO:0004553);; Biological Process: carbohydrate metabolic process (GO:0005975);;	--	--	--	Glycosyl hydrolases family 16	Probable xyloglucan endotransglucosylase/hydrolase protein 32 (Precursor) GN=XTH32 OS=Arabidopsis thaliana (Mouse-ear cress) PE=2 SV=1	Uncharacterized protein {ECO:0000313|EnsemblPlants:GLYMA07G08550.2} OS=Glycine max (Soybean) PE=4 SV=1	hypothetical protein PHAVU_010G092400g [Phaseolus vulgaris]	PREDICTED: Glycine max uncharacterized LOC102660600 (LOC102660600), ncRNA
Glyma.07G100500.1	[G]	Carbohydrate transport and metabolism	Molecular Function: hydrolase activity, hydrolyzing O-glycosyl compounds (GO:0004553);; Biological Process: carbohydrate metabolic process (GO:0005975);;	--	[G]	Carbohydrate transport and metabolism	Glycosyl hydrolase family 1	Beta-glucosidase 44 (Precursor) GN=BGLU44 OS=Arabidopsis thaliana (Mouse-ear cress) PE=2 SV=1	Uncharacterized protein {ECO:0000313|EnsemblPlants:GLYMA07G11310.1} OS=Glycine max (Soybean) PE=3 SV=1	PREDICTED: beta-glucosidase 44-like [Glycine max]	PREDICTED: Glycine max beta-glucosidase 44-like (LOC100814740), mRNA
Glyma.07G151800.1	[G]	Carbohydrate transport and metabolism	Molecular Function: hydrolase activity, hydrolyzing O-glycosyl compounds (GO:0004553);; Biological Process: carbohydrate metabolic process (GO:0005975);;	--	[G]	Carbohydrate transport and metabolism	Glycosyl hydrolase family 1	Beta-glucosidase 11 (Precursor) GN=BGLU11 OS=Arabidopsis thaliana (Mouse-ear cress) PE=2 SV=2	Uncharacterized protein {ECO:0000313|EnsemblPlants:GLYMA07G18400.1} OS=Glycine max (Soybean) PE=3 SV=2	PREDICTED: beta-glucosidase 11-like [Glycine max]	PREDICTED: Glycine max beta-glucosidase 11-like (LOC100781407), mRNA
Glyma.07G239700.1	[C]	Energy production and conversion	Molecular Function: ATP citrate synthase activity (GO:0003878);; Molecular Function: succinate-CoA ligase (ADP-forming) activity (GO:0004775);; Molecular Function: lyase activity (GO:0016829);; Biological Process: cellular carbohydrate metabolic process (GO:0044262);;	K01648|0.0|osa:4325777|Os01g0300200	[C]	Energy production and conversion	Citrate synthase;; CoA-ligase;; Succinyl-CoA ligase like flavodoxin domain	ATP-citrate synthase beta chain protein 2 GN=ACLB-2 OS=Arabidopsis thaliana (Mouse-ear cress) PE=1 SV=1	Uncharacterized protein {ECO:0000313|EnsemblPlants:GLYMA07G36840.1} OS=Glycine max (Soybean) PE=4 SV=1	PREDICTED: ATP-citrate synthase beta chain protein 2-like isoform X1 [Glycine max]	PREDICTED: Glycine max ATP-citrate synthase beta chain protein 2-like (LOC100801407), transcript variant X1, mRNA
Glyma.08G060700.1	[G]	Carbohydrate transport and metabolism	Molecular Function: hydrolase activity, hydrolyzing O-glycosyl compounds (GO:0004553);; Biological Process: carbohydrate metabolic process (GO:0005975);;	--	--	--	Cellulase (glycosyl hydrolase family 5)	--	Uncharacterized protein {ECO:0000313|EnsemblPlants:GLYMA08G06511.1} (Fragment) OS=Glycine max (Soybean) PE=3 SV=1	Endoglucanase [Glycine soja]	PREDICTED: Glycine max uncharacterized LOC100811735 (LOC100811735), mRNA
Glyma.08G063800.2	[C]	Energy production and conversion	Biological Process: sulfur amino acid metabolic process (GO:0000096);; Biological Process: MAPK cascade (GO:0000165);; Cellular Component: vacuole (GO:0005773);; Cellular Component: peroxisome (GO:0005777);; Biological Process: pentose-phosphate shunt (GO:0006098);; Biological Process: tricarboxylic acid cycle (GO:0006099);; Biological Process: malate metabolic process (GO:0006108);; Biological P…	K00026|0.0|vvi:100253198|hypothetical protein LOC100253198	[C]	Energy production and conversion	lactate/malate dehydrogenase, alpha/beta C-terminal domain;; lactate/malate dehydrogenase, NAD binding domain	Malate dehydrogenase, glyoxysomal (Precursor) GN=At5g09660 OS=Arabidopsis thaliana (Mouse-ear cress) PE=2 SV=1	Malate dehydrogenase {ECO:0000256|RuleBase:RU003405} OS=Glycine max (Soybean) PE=3 SV=1	unknown [Glycine max]	Glycine max peroxisomal malate dehydrogenase (LOC100170735), mRNA >gi|167962917|dbj|AB333798.1| Glycine max mRNA for peroxisomal malate dehydrogenase precursor, complete cds
Glyma.08G111000.1	[G]	Carbohydrate transport and metabolism	Molecular Function: beta-galactosidase activity (GO:0004565);; Cellular Component: vacuolar membrane (GO:0005774);; Biological Process: carbohydrate metabolic process (GO:0005975);; Cellular Component: plant-type cell wall (GO:0009505);; Molecular Function: carbohydrate binding (GO:0030246);; Molecular Function: cation binding (GO:0043169);;	--	[G]	Carbohydrate transport and metabolism	Glycosyl hydrolases family 35;; Galactose binding lectin domain;; Beta-galactosidase;; Beta-galactosidase jelly roll domain	Beta-galactosidase 9 (Precursor) GN=BGAL9 OS=Arabidopsis thaliana (Mouse-ear cress) PE=2 SV=1	Beta-galactosidase {ECO:0000256|RuleBase:RU000675} OS=Glycine max (Soybean) PE=1 SV=1	putative beta-galactosidase [Glycine max]	Phaseolus vulgaris hypothetical protein (PHAVU_003G050100g) mRNA, complete cds
Glyma.08G157700.1	[C]	Energy production and conversion	Molecular Function: citrate (Si)-synthase activity (GO:0004108);; Biological Process: tricarboxylic acid cycle (GO:0006099);; Molecular Function: lyase activity (GO:0016829);; Biological Process: cellular carbohydrate metabolic process (GO:0044262);;	K01647|0.0|pop:POPTR_837325|citrate synthase (EC:2.3.3.1)	[C]	Energy production and conversion	Citrate synthase	Citrate synthase, mitochondrial (Precursor) GN=CIT OS=Citrus maxima (Pomelo) PE=2 SV=1	Citrate synthase {ECO:0000256|RuleBase:RU000441} OS=Glycine max (Soybean) PE=3 SV=1	PREDICTED: citrate synthase, mitochondrial-like [Glycine max]	PREDICTED: Glycine max citrate synthase, mitochondrial-like (LOC100781418), mRNA
Glyma.08G159500.1	[G]	Carbohydrate transport and metabolism	Molecular Function: beta-N-acetylhexosaminidase activity (GO:0004563);; Cellular Component: plasma membrane (GO:0005886);; Biological Process: carbohydrate metabolic process (GO:0005975);; Molecular Function: UDP-glucosyltransferase activity (GO:0035251);; Molecular Function: cation binding (GO:0043169);;	K12373|0.0|vvi:100240836|hypothetical protein LOC100240836	[G]	Carbohydrate transport and metabolism	Glycosyl hydrolase family 20, catalytic domain;; beta-acetyl hexosaminidase like	Beta-hexosaminidase 2 (Precursor) GN=F3F20.4 OS=Arabidopsis thaliana (Mouse-ear cress) PE=1 SV=1	Beta-hexosaminidase {ECO:0000256|PIRNR:PIRNR001093} OS=Glycine max (Soybean) PE=3 SV=1	PREDICTED: beta-hexosaminidase 2-like [Glycine max]	PREDICTED: Glycine max beta-hexosaminidase 2-like (LOC100785536), mRNA
Glyma.08G191900.1	[G]	Carbohydrate transport and metabolism	Molecular Function: sucrose alpha-glucosidase activity (GO:0004575);; Biological Process: carbohydrate metabolic process (GO:0005975);;	K01193|0.0|vvi:100232951|CWINV	[G]	Carbohydrate transport and metabolism	Glycosyl hydrolases family 32 N-terminal domain;; Glycosyl hydrolases family 32 C terminal	Beta-fructofuranosidase, cell wall isozyme (Precursor) GN=BFRUCT1 OS=Pisum sativum (Garden pea) PE=2 SV=1	Uncharacterized protein {ECO:0000313|EnsemblPlants:GLYMA08G20480.2} OS=Glycine max (Soybean) PE=4 SV=1	Beta-fructofuranosidase, cell wall isozyme [Glycine soja]	PREDICTED: Glycine max beta-fructofuranosidase, cell wall isozyme-like (LOC100777339), mRNA
Glyma.08G192000.1	[G]	Carbohydrate transport and metabolism	Molecular Function: sucrose alpha-glucosidase activity (GO:0004575);; Biological Process: carbohydrate metabolic process (GO:0005975);;	K01193|0.0|vvi:100232951|CWINV	[G]	Carbohydrate transport and metabolism	Glycosyl hydrolases family 32 N-terminal domain;; Glycosyl hydrolases family 32 C terminal	Beta-fructofuranosidase, cell wall isozyme (Precursor) GN=BFRUCT1 OS=Pisum sativum (Garden pea) PE=2 SV=1	Uncharacterized protein {ECO:0000313|EnsemblPlants:GLYMA08G20490.2} OS=Glycine max (Soybean) PE=4 SV=1	PREDICTED: beta-fructofuranosidase, cell wall isozyme-like [Glycine max]	PREDICTED: Glycine max beta-fructofuranosidase, cell wall isozyme-like (LOC100777339), mRNA
Glyma.08G223600.1	[G]	Carbohydrate transport and metabolism	Cellular Component: plasma membrane (GO:0005886);; Biological Process: carbohydrate metabolic process (GO:0005975);; Cellular Component: plant-type cell wall (GO:0009505);; Biological Process: response to abscisic acid (GO:0009737);; Molecular Function: isomerase activity (GO:0016853);; Molecular Function: carbohydrate binding (GO:0030246);;	K01792|0.0|pop:POPTR_178246|hypothetical protein	[G]	Carbohydrate transport and metabolism	Aldose 1-epimerase	Putative glucose-6-phosphate 1-epimerase OS=Cenchrus ciliaris (Buffelgrass) PE=2 SV=1	Uncharacterized protein {ECO:0000313|EnsemblPlants:GLYMA08G23910.2} OS=Glycine max (Soybean) PE=4 SV=1	PREDICTED: putative glucose-6-phosphate 1-epimerase-like [Glycine max]	PREDICTED: Glycine max putative glucose-6-phosphate 1-epimerase-like (LOC100779802), mRNA
Glyma.08G296800.1	[G]	Carbohydrate transport and metabolism	Molecular Function: alpha-amylase activity (GO:0004556);; Molecular Function: calcium ion binding (GO:0005509);; Biological Process: carbohydrate metabolic process (GO:0005975);; Molecular Function: glucan 1,4-alpha-maltotetraohydrolase activity (GO:0033910);;	--	[G]	Carbohydrate transport and metabolism	Alpha amylase, catalytic domain;; Alpha-amylase C-terminal beta-sheet domain	Alpha-amylase 3, chloroplastic (Precursor) GN=AMY3 OS=Arabidopsis thaliana (Mouse-ear cress) PE=1 SV=1	Uncharacterized protein {ECO:0000313|EnsemblPlants:GLYMA08G40810.1} OS=Glycine max (Soybean) PE=4 SV=2	PREDICTED: alpha-amylase 3, chloroplastic-like [Glycine max]	PREDICTED: Glycine max alpha-amylase 3, chloroplastic-like (LOC100788193), mRNA
Glyma.08G346800.2	--	--	Biological Process: carbohydrate metabolic process (GO:0005975);; Cellular Component: plant-type cell wall (GO:0009505);; Cellular Component: plasmodesma (GO:0009506);; Molecular Function: glucan endo-1,3-beta-D-glucosidase activity (GO:0042973);; Molecular Function: cation binding (GO:0043169);;	--	--	--	Glycosyl hydrolases family 17;; X8 domain	Probable glucan endo-1,3-beta-glucosidase A6 (Precursor) GN=A6 OS=Arabidopsis thaliana (Mouse-ear cress) PE=2 SV=1	Uncharacterized protein {ECO:0000313|EnsemblPlants:GLYMA08G46110.1} OS=Glycine max (Soybean) PE=3 SV=1	PREDICTED: probable glucan endo-1,3-beta-glucosidase A6-like [Glycine max]	PREDICTED: Glycine max probable glucan endo-1,3-beta-glucosidase A6-like (LOC100815282), mRNA
Glyma.09G016300.1	--	--	Molecular Function: hydrolase activity, hydrolyzing O-glycosyl compounds (GO:0004553);; Biological Process: carbohydrate metabolic process (GO:0005975);;	--	--	--	Glycosyl hydrolases family 17;; X8 domain	Glucan endo-1,3-beta-glucosidase 5 (Precursor) GN=At4g31140 OS=Arabidopsis thaliana (Mouse-ear cress) PE=1 SV=1	Uncharacterized protein {ECO:0000313|EnsemblPlants:GLYMA09G01910.2} OS=Glycine max (Soybean) PE=3 SV=1	PREDICTED: glucan endo-1,3-beta-glucosidase 5-like [Glycine max]	PREDICTED: Glycine max glucan endo-1,3-beta-glucosidase 5-like (LOC100777533), mRNA
Glyma.09G021100.1	[M]	Cell wall/membrane/envelope biogenesis	Molecular Function: polygalacturonase activity (GO:0004650);; Cellular Component: extracellular region (GO:0005576);; Biological Process: carbohydrate metabolic process (GO:0005975);;	--	--	--	Glycosyl hydrolases family 28;; Pectate lyase superfamily protein	Polygalacturonase (Precursor) OS=Prunus persica (Peach) PE=2 SV=1	Uncharacterized protein {ECO:0000313|EnsemblPlants:GLYMA09G02460.2} OS=Glycine max (Soybean) PE=3 SV=1	PREDICTED: polygalacturonase-like [Glycine max]	PREDICTED: Glycine max polygalacturonase-like (LOC100786608), mRNA
Glyma.09G023400.1	[G]	Carbohydrate transport and metabolism	Cellular Component: plasma membrane (GO:0005886);; Biological Process: carbohydrate metabolic process (GO:0005975);; Molecular Function: beta-glucosidase activity (GO:0008422);; Cellular Component: anchored component of membrane (GO:0031225);;	--	--	--	Glycosyl hydrolase family 3 N terminal domain;; Glycosyl hydrolase family 3 C-terminal domain	Alpha-L-arabinofuranosidase (Precursor) OS=Medicago sativa subsp. varia (Alfalfa) PE=2 SV=1	Uncharacterized protein {ECO:0000313|EnsemblPlants:GLYMA09G02731.2} OS=Glycine max (Soybean) PE=4 SV=1	PREDICTED: lysosomal beta glucosidase-like isoform X1 [Glycine max]	PREDICTED: Glycine max lysosomal beta glucosidase-like (LOC100775219), transcript variant X2, mRNA
Glyma.09G031600.1	--	--	Molecular Function: polygalacturonase activity (GO:0004650);; Cellular Component: extracellular region (GO:0005576);; Biological Process: carbohydrate metabolic process (GO:0005975);; Molecular Function: galacturan 1,4-alpha-galacturonidase activity (GO:0047911);;	--	--	--	Glycosyl hydrolases family 28;; Pectate lyase superfamily protein;; Right handed beta helix region	Polygalacturonase At1g48100 (Precursor) GN=At1g48100 OS=Arabidopsis thaliana (Mouse-ear cress) PE=2 SV=1	Uncharacterized protein {ECO:0000313|EnsemblPlants:GLYMA09G03620.2} OS=Glycine max (Soybean) PE=3 SV=1	PREDICTED: polygalacturonase At1g48100-like [Glycine max]	PREDICTED: Glycine max polygalacturonase At1g48100-like (LOC100809979), mRNA
Glyma.09G035600.3	[C]	Energy production and conversion	Molecular Function: ATP citrate synthase activity (GO:0003878);; Molecular Function: succinate-CoA ligase (ADP-forming) activity (GO:0004775);; Cellular Component: cytosol (GO:0005829);; Biological Process: acetyl-CoA biosynthetic process (GO:0006085);; Cellular Component: citrate lyase complex (GO:0009346);; Cellular Component: membrane (GO:0016020);; Molecular Function: lyase activity (GO:00168…	K01648|0.0|rcu:RCOM_1000580|ATP-citrate synthase, putative (EC:2.3.3.8)	[C]	Energy production and conversion	CoA-ligase;; Succinyl-CoA ligase like flavodoxin domain	ATP-citrate synthase beta chain protein 1 GN=ACLB-1 OS=Arabidopsis thaliana (Mouse-ear cress) PE=2 SV=1	Uncharacterized protein {ECO:0000313|EnsemblPlants:GLYMA09G04000.1} OS=Glycine max (Soybean) PE=4 SV=1	PREDICTED: ATP-citrate synthase beta chain protein 1-like isoform X1 [Glycine max]	PREDICTED: Glycine max ATP-citrate synthase beta chain protein 1-like (LOC100800904), transcript variant X3, mRNA
Glyma.09G057300.1	[G]	Carbohydrate transport and metabolism	Biological Process: carbohydrate metabolic process (GO:0005975);; Molecular Function: isomerase activity (GO:0016853);; Molecular Function: carbohydrate binding (GO:0030246);;	K01792|0.0|vvi:100259893|hypothetical protein LOC100259893	[G]	Carbohydrate transport and metabolism	Aldose 1-epimerase	Putative glucose-6-phosphate 1-epimerase OS=Cenchrus ciliaris (Buffelgrass) PE=2 SV=1	Uncharacterized protein {ECO:0000313|EnsemblPlants:GLYMA09G06380.2} OS=Glycine max (Soybean) PE=4 SV=1	PREDICTED: putative glucose-6-phosphate 1-epimerase-like isoformX1 [Glycine max]	PREDICTED: Glycine max putative glucose-6-phosphate 1-epimerase-like (LOC100809080), transcript variant X2, mRNA
Glyma.09G071500.1	[M]	Cell wall/membrane/envelope biogenesis	Molecular Function: polygalacturonase activity (GO:0004650);; Cellular Component: extracellular region (GO:0005576);; Biological Process: carbohydrate metabolic process (GO:0005975);;	--	--	--	Glycosyl hydrolases family 28;; Pectate lyase superfamily protein;; Right handed beta helix region	Probable polygalacturonase OS=Vitis vinifera (Grape) PE=1 SV=1	Uncharacterized protein {ECO:0000313|EnsemblPlants:GLYMA09G08270.1} OS=Glycine max (Soybean) PE=3 SV=1	PREDICTED: probable polygalacturonase-like [Glycine max]	PREDICTED: Glycine max probable polygalacturonase-like (LOC100800910), mRNA
Glyma.09G144600.1	--	--	Molecular Function: nucleotide binding (GO:0000166);; Molecular Function: hexokinase activity (GO:0004396);; Biological Process: carbohydrate metabolic process (GO:0005975);; Biological Process: phosphate-containing compound metabolic process (GO:0006796);;	K00844|5e-68|vvi:100255753|hypothetical protein LOC100255753	[G]	Carbohydrate transport and metabolism	Hexokinase;; Hexokinase	Hexokinase-2, chloroplastic (Precursor) GN=HXK2 OS=Nicotiana tabacum (Common tobacco) PE=2 SV=1	Uncharacterized protein {ECO:0000313|EnsemblPlants:GLYMA09G26710.1} OS=Glycine max (Soybean) PE=3 SV=1	Hexokinase-2, chloroplastic [Glycine soja]	PREDICTED: Glycine max hexokinase-2, chloroplastic-like (LOC100817266), transcript variant X1, mRNA
Glyma.09G178100.3	[G]	Carbohydrate transport and metabolism	Molecular Function: hydrolase activity, hydrolyzing O-glycosyl compounds (GO:0004553);; Biological Process: carbohydrate metabolic process (GO:0005975);;	--	[G]	Carbohydrate transport and metabolism	Glycosyl hydrolase family 1	Beta-glucosidase 44 (Precursor) GN=BGLU44 OS=Arabidopsis thaliana (Mouse-ear cress) PE=2 SV=1	Putative uncharacterized protein {ECO:0000313|EMBL:ACU24532.1} OS=Glycine max (Soybean) PE=2 SV=1	Beta-glucosidase 44 [Glycine soja]	PREDICTED: Glycine max beta-glucosidase 44-like (LOC100813194), mRNA
Glyma.09G202900.1	[G]	Carbohydrate transport and metabolism	Cellular Component: vacuolar membrane (GO:0005774);; Cellular Component: plasma membrane (GO:0005886);; Biological Process: carbohydrate metabolic process (GO:0005975);; Molecular Function: xylan 1,4-beta-xylosidase activity (GO:0009044);;	--	--	--	Glycosyl hydrolase family 3 N terminal domain;; Glycosyl hydrolase family 3 C-terminal domain	Probable beta-D-xylosidase 6 (Precursor) GN=BXL6 OS=Arabidopsis thaliana (Mouse-ear cress) PE=2 SV=1	Uncharacterized protein {ECO:0000313|EnsemblPlants:GLYMA09G33580.1} OS=Glycine max (Soybean) PE=4 SV=1	PREDICTED: probable beta-D-xylosidase 6-like [Glycine max]	PREDICTED: Glycine max probable beta-D-xylosidase 6-like (LOC100783609), mRNA
Glyma.09G202900.2	[G]	Carbohydrate transport and metabolism	Cellular Component: vacuolar membrane (GO:0005774);; Biological Process: carbohydrate metabolic process (GO:0005975);; Molecular Function: xylan 1,4-beta-xylosidase activity (GO:0009044);;	--	--	--	Glycosyl hydrolase family 3 N terminal domain;; Glycosyl hydrolase family 3 C-terminal domain	Probable beta-D-xylosidase 6 (Precursor) GN=BXL6 OS=Arabidopsis thaliana (Mouse-ear cress) PE=2 SV=1	Uncharacterized protein {ECO:0000313|EnsemblPlants:GLYMA09G33580.1} OS=Glycine max (Soybean) PE=4 SV=1	PREDICTED: probable beta-D-xylosidase 6-like [Glycine max]	PREDICTED: Glycine max probable beta-D-xylosidase 6-like (LOC100783609), mRNA
Glyma.09G224500.1	[G]	Carbohydrate transport and metabolism	Biological Process: carbohydrate metabolic process (GO:0005975);; Molecular Function: mannan endo-1,4-beta-mannosidase activity (GO:0016985);;	--	--	--	Cellulase (glycosyl hydrolase family 5);; Sugar-binding cellulase-like	Mannan endo-1,4-beta-mannosidase 5 (Precursor) GN=MAN5 OS=Solanum lycopersicum (Tomato) PE=2 SV=1	Uncharacterized protein {ECO:0000313|EnsemblPlants:GLYMA09G35840.1} OS=Glycine max (Soybean) PE=3 SV=2	PREDICTED: mannan endo-1,4-beta-mannosidase 5-like [Glycine max]	PREDICTED: Glycine max mannan endo-1,4-beta-mannosidase 5-like (LOC100800908), mRNA
Glyma.09G224800.1	--	--	Molecular Function: polygalacturonase activity (GO:0004650);; Cellular Component: extracellular region (GO:0005576);; Biological Process: carbohydrate metabolic process (GO:0005975);;	--	--	--	Glycosyl hydrolases family 28	Polygalacturonase (Precursor) OS=Actinidia deliciosa (Kiwi) PE=2 SV=1	Uncharacterized protein {ECO:0000313|EnsemblPlants:GLYMA09G35870.2} OS=Glycine max (Soybean) PE=3 SV=1	PREDICTED: polygalacturonase-like [Glycine max]	PREDICTED: Glycine max polygalacturonase-like (LOC100799134), mRNA
Glyma.09G231500.2	[G]	Carbohydrate transport and metabolism	Molecular Function: sucrose alpha-glucosidase activity (GO:0004575);; Biological Process: carbohydrate metabolic process (GO:0005975);;	--	[G]	Carbohydrate transport and metabolism	Glycosyl hydrolases family 32 N-terminal domain;; Glycosyl hydrolases family 32 C terminal;; Domain of unknown function (DUF3357)	Beta-fructofuranosidase, soluble isoenzyme I (Precursor) GN=INV*DC4 OS=Daucus carota (Wild carrot) PE=1 SV=2	Uncharacterized protein {ECO:0000313|EnsemblPlants:GLYMA09G36580.2} OS=Glycine max (Soybean) PE=4 SV=1	PREDICTED: beta-fructofuranosidase, soluble isoenzyme I-like [Glycine max]	PREDICTED: Glycine max beta-fructofuranosidase, soluble isoenzyme I-like (LOC100814788), mRNA
Glyma.09G231800.1	--	--	Biological Process: carbohydrate metabolic process (GO:0005975);; Molecular Function: cellulase activity (GO:0008810);;	--	--	--	Glycosyl hydrolase family 9	Endoglucanase 8 (Precursor) GN=CEL1 OS=Arabidopsis thaliana (Mouse-ear cress) PE=2 SV=1	Endoglucanase {ECO:0000256|RuleBase:RU361166} OS=Glycine max (Soybean) PE=3 SV=1	PREDICTED: endoglucanase 8-like [Glycine max]	PREDICTED: Glycine max endoglucanase 8-like (LOC100775752), mRNA
Glyma.10G016100.2	[M]	Cell wall/membrane/envelope biogenesis	Molecular Function: polygalacturonase activity (GO:0004650);; Cellular Component: extracellular region (GO:0005576);; Biological Process: carbohydrate metabolic process (GO:0005975);;	--	--	--	Glycosyl hydrolases family 28;; Right handed beta helix region	Probable polygalacturonase OS=Vitis vinifera (Grape) PE=1 SV=1	Uncharacterized protein {ECO:0000313|EnsemblPlants:GLYMA10G02030.2} OS=Glycine max (Soybean) PE=3 SV=1	PREDICTED: probable polygalacturonase-like [Glycine max]	PREDICTED: Glycine max probable polygalacturonase-like (LOC100818007), mRNA
Glyma.10G074800.1	[G]	Carbohydrate transport and metabolism	Molecular Function: sucrose alpha-glucosidase activity (GO:0004575);; Cellular Component: extracellular region (GO:0005576);; Cellular Component: cell wall (GO:0005618);; Biological Process: carbohydrate metabolic process (GO:0005975);;	K01193|0.0|pop:POPTR_819410|hypothetical protein	[G]	Carbohydrate transport and metabolism	Glycosyl hydrolases family 32 N-terminal domain;; Glycosyl hydrolases family 32 C terminal	Beta-fructofuranosidase, insoluble isoenzyme 1 (Precursor) GN=INV1 OS=Daucus carota (Wild carrot) PE=1 SV=1	Uncharacterized protein {ECO:0000313|EnsemblPlants:GLYMA10G08670.2} OS=Glycine max (Soybean) PE=4 SV=1	PREDICTED: beta-fructofuranosidase, insoluble isoenzyme 1-like isoform X1 [Glycine max]	PREDICTED: Glycine max beta-fructofuranosidase, insoluble isoenzyme 1-like (LOC100790364), transcript variant X1, mRNA
Glyma.10G174600.1	--	--	Biological Process: carbohydrate metabolic process (GO:0005975);; Molecular Function: raffinose alpha-galactosidase activity (GO:0052692);;	K07407|0.0|pop:POPTR_786149|alpha-galactosidase (EC:3.2.1.22)	[G]	Carbohydrate transport and metabolism	Melibiase	Alpha-galactosidase (Precursor) OS=Cyamopsis tetragonoloba (Guar) PE=1 SV=1	Alpha-galactosidase {ECO:0000256|RuleBase:RU361168} OS=Glycine max (Soybean) PE=3 SV=2	PREDICTED: alpha-galactosidase-like [Glycine max]	PREDICTED: Glycine max alpha-galactosidase-like (LOC100815682), mRNA
Glyma.10G231000.1	[M]	Cell wall/membrane/envelope biogenesis	Molecular Function: polygalacturonase activity (GO:0004650);; Cellular Component: extracellular region (GO:0005576);; Biological Process: carbohydrate metabolic process (GO:0005975);;	--	--	--	Glycosyl hydrolases family 28;; Pectate lyase superfamily protein	Probable polygalacturonase OS=Vitis vinifera (Grape) PE=1 SV=1	Uncharacterized protein {ECO:0000313|EnsemblPlants:GLYMA10G37540.1} OS=Glycine max (Soybean) PE=3 SV=2	PREDICTED: probable polygalacturonase-like [Glycine max]	PREDICTED: Glycine max probable polygalacturonase-like (LOC100779166), mRNA
Glyma.10G256900.1	--	--	Molecular Function: hydrolase activity, hydrolyzing O-glycosyl compounds (GO:0004553);; Biological Process: carbohydrate metabolic process (GO:0005975);;	--	--	--	Glycosyl hydrolase family 10	--	Uncharacterized protein {ECO:0000313|EnsemblPlants:GLYMA10G40293.1} OS=Glycine max (Soybean) PE=4 SV=1	Endo-1,4-beta-xylanase C [Glycine soja]	PREDICTED: Glycine max uncharacterized LOC100802367 (LOC100802367), mRNA
Glyma.10G257100.1	--	--	Molecular Function: catalytic activity (GO:0003824);; Biological Process: carbohydrate metabolic process (GO:0005975);;	--	--	--	--	--	Uncharacterized protein {ECO:0000313|EnsemblPlants:GLYMA10G40310.1} OS=Glycine max (Soybean) PE=4 SV=1	hypothetical protein glysoja_021358 [Glycine soja]	PREDICTED: Glycine max uncharacterized LOC100802891 (LOC100802891), misc_RNA
Glyma.11G010700.1	--	--	Molecular Function: poly(ADP-ribose) glycohydrolase activity (GO:0004649);; Biological Process: carbohydrate metabolic process (GO:0005975);;	K07759|0.0|vvi:100249056|hypothetical protein LOC100249056	[T]	Signal transduction mechanisms	Poly (ADP-ribose) glycohydrolase (PARG)	Poly(ADP-ribose) glycohydrolase 1 GN=F20M17.9 OS=Arabidopsis thaliana (Mouse-ear cress) PE=1 SV=2	Uncharacterized protein {ECO:0000313|EnsemblPlants:GLYMA11G01253.1} OS=Glycine max (Soybean) PE=4 SV=1	PREDICTED: poly(ADP-ribose) glycohydrolase 1-like [Glycine max]	PREDICTED: Glycine max poly(ADP-ribose) glycohydrolase 1-like (LOC100793905), mRNA
Glyma.11G048700.1	--	--	Molecular Function: hydrolase activity, hydrolyzing O-glycosyl compounds (GO:0004553);; Biological Process: carbohydrate metabolic process (GO:0005975);;	--	--	--	X8 domain;; Glycosyl hydrolases family 17	Glucan endo-1,3-beta-glucosidase 13 (Precursor) GN=At5g56590 OS=Arabidopsis thaliana (Mouse-ear cress) PE=1 SV=1	Uncharacterized protein {ECO:0000313|EnsemblPlants:GLYMA11G05230.1} OS=Glycine max (Soybean) PE=3 SV=1	PREDICTED: glucan endo-1,3-beta-glucosidase 13-like [Glycine max]	PREDICTED: Glycine max glucan endo-1,3-beta-glucosidase 13-like (LOC100798505), mRNA
Glyma.11G094900.1	--	--	Cellular Component: extracellular space (GO:0005615);; Biological Process: carbohydrate metabolic process (GO:0005975);; Biological Process: defense response (GO:0006952);; Molecular Function: glucan endo-1,3-beta-D-glucosidase activity (GO:0042973);;	--	--	--	Glycosyl hydrolases family 17	Glucan endo-1,3-beta-glucosidase, acidic isoform PR-O (Fragment) GN=PR0 OS=Nicotiana tabacum (Common tobacco) PE=1 SV=1	Uncharacterized protein {ECO:0000313|EnsemblPlants:GLYMA11G10061.1} OS=Glycine max (Soybean) PE=3 SV=1	PREDICTED: glucan endo-1,3-beta-glucosidase-like [Glycine max]	PREDICTED: Glycine max glucan endo-1,3-beta-glucosidase-like (LOC100775292), mRNA
Glyma.11G095000.1	[G]	Carbohydrate transport and metabolism	Biological Process: carbohydrate metabolic process (GO:0005975);; Molecular Function: glucan endo-1,3-beta-D-glucosidase activity (GO:0042973);;	--	--	--	Glycosyl hydrolases family 17	Glucan endo-1,3-beta-glucosidase (Fragment) OS=Glycine max (Soybean) PE=1 SV=1	Uncharacterized protein {ECO:0000313|EnsemblPlants:GLYMA11G10070.1} OS=Glycine max (Soybean) PE=3 SV=1	PREDICTED: glucan endo-1,3-beta-glucosidase-like [Glycine max]	PREDICTED: Glycine max glucan endo-1,3-beta-glucosidase-like (LOC100811427), mRNA
Glyma.11G095100.1	--	--	Biological Process: carbohydrate metabolic process (GO:0005975);; Molecular Function: glucan endo-1,3-beta-D-glucosidase activity (GO:0042973);;	--	--	--	Glycosyl hydrolases family 17	Glucan endo-1,3-beta-glucosidase {ECO:0000250|UniProtKB:Q03467} (Precursor) GN=VIT_06s0061g00120 OS=Vitis vinifera (Grape) PE=1 SV=2	Uncharacterized protein {ECO:0000313|EnsemblPlants:GLYMA11G10080.1} OS=Glycine max (Soybean) PE=3 SV=1	Glucan endo-1,3-beta-glucosidase, acidic isoform GL153 [Glycine soja]	Glycine max endo-1,3-beta-glucanase (LOC547748), mRNA >gi|38640794|gb|AY461847.1| Glycine max endo-1,3-beta-glucanase mRNA, complete cds
Glyma.11G095200.2	--	--	Biological Process: carbohydrate metabolic process (GO:0005975);; Molecular Function: glucan endo-1,3-beta-D-glucosidase activity (GO:0042973);;	--	--	--	Glycosyl hydrolases family 17	Glucan endo-1,3-beta-glucosidase {ECO:0000250|UniProtKB:Q03467} (Precursor) GN=VIT_06s0061g00120 OS=Vitis vinifera (Grape) PE=1 SV=2	Uncharacterized protein {ECO:0000313|EnsemblPlants:GLYMA11G10091.1} OS=Glycine max (Soybean) PE=3 SV=1	Glucan endo-1,3-beta-glucosidase, basic vacuolar isoform [Glycine soja]	Glycine max endo-1,3-beta-glucanase (LOC547748), mRNA >gi|38640794|gb|AY461847.1| Glycine max endo-1,3-beta-glucanase mRNA, complete cds
Glyma.11G105100.1	--	--	Molecular Function: hydrolase activity, hydrolyzing O-glycosyl compounds (GO:0004553);; Biological Process: carbohydrate metabolic process (GO:0005975);;	--	--	--	Glycosyl hydrolase family 10;; Carbohydrate binding domain	--	Uncharacterized protein {ECO:0000313|EnsemblPlants:GLYMA11G11200.1} OS=Glycine max (Soybean) PE=4 SV=2	PREDICTED: LOW QUALITY PROTEIN: endo-1,4-beta-xylanase C-like [Glycine max]	PREDICTED: Glycine max endo-1,4-beta-xylanase C-like (LOC100775272), mRNA
Glyma.11G107600.1	[G]	Carbohydrate transport and metabolism	Molecular Function: beta-galactosidase activity (GO:0004565);; Biological Process: carbohydrate metabolic process (GO:0005975);; Molecular Function: carbohydrate binding (GO:0030246);;	--	[G]	Carbohydrate transport and metabolism	Glycosyl hydrolases family 35;; Galactose binding lectin domain;; Beta-galactosidase jelly roll domain;; Glycosyl hydrolases family 2, sugar binding domain	Beta-galactosidase 13 (Precursor) GN=BGAL13 OS=Arabidopsis thaliana (Mouse-ear cress) PE=2 SV=1	Beta-galactosidase {ECO:0000256|RuleBase:RU000675} OS=Glycine max (Soybean) PE=3 SV=1	PREDICTED: beta-galactosidase 13-like isoform X1 [Glycine max]	PREDICTED: Glycine max beta-galactosidase 13-like (LOC100780092), transcript variant X1, mRNA
Glyma.11G108800.1	--	--	Biological Process: regulation of carbohydrate metabolic process (GO:0006109);; Biological Process: sucrose mediated signaling (GO:0009745);;	--	--	--	Cell division control protein 14, SIN component	--	Uncharacterized protein {ECO:0000313|EnsemblPlants:GLYMA11G11610.1} OS=Glycine max (Soybean) PE=4 SV=1	hypothetical protein glysoja_020605 [Glycine soja]	Glycine max uncharacterized LOC100808750 (LOC100808750), mRNA
Glyma.11G124600.1	--	--	Biological Process: carbohydrate metabolic process (GO:0005975);; Biological Process: anion transport (GO:0006820);; Biological Process: defense response (GO:0006952);; Biological Process: macromolecule catabolic process (GO:0009057);; Molecular Function: hydrolase activity, acting on glycosyl bonds (GO:0016798);; Biological Process: single-organism cellular process (GO:0044763);; Biological Proc…	K01183|8e-55|pop:POPTR_1116414|hypothetical protein	[R]	General function prediction only	Chitinase class I	Endochitinase PR4 (Precursor) GN=CHI4 OS=Phaseolus vulgaris (Kidney bean) PE=2 SV=1	Uncharacterized protein {ECO:0000313|EnsemblPlants:GLYMA12G05310.1} OS=Glycine max (Soybean) PE=2 SV=1	Endochitinase PR4 [Glycine soja]	Glycine max strain Williams 82 clone GM_WBb0002N17, complete sequence
Glyma.11G129900.1	[G]	Carbohydrate transport and metabolism	Molecular Function: hydrolase activity, hydrolyzing O-glycosyl compounds (GO:0004553);; Biological Process: carbohydrate metabolic process (GO:0005975);;	--	[G]	Carbohydrate transport and metabolism	Glycosyl hydrolase family 1	Beta-glucosidase 12 (Precursor) OS=Oryza sativa subsp. japonica (Rice) PE=2 SV=2	Uncharacterized protein {ECO:0000313|EnsemblPlants:GLYMA11G13850.1} OS=Glycine max (Soybean) PE=3 SV=1	PREDICTED: beta-glucosidase 12-like [Glycine max]	PREDICTED: Glycine max beta-glucosidase 12-like (LOC100777773), mRNA
Glyma.11G147900.3	[G]	Carbohydrate transport and metabolism	Molecular Function: beta-galactosidase activity (GO:0004565);; Cellular Component: cell wall (GO:0005618);; Biological Process: carbohydrate metabolic process (GO:0005975);; Molecular Function: carbohydrate binding (GO:0030246);; Molecular Function: cation binding (GO:0043169);;	--	[G]	Carbohydrate transport and metabolism	Glycosyl hydrolases family 35;; Galactose binding lectin domain;; Glycosyl hydrolases family 2, sugar binding domain;; Beta-galactosidase;; Beta-galactosidase jelly roll domain;; Glycosyl hydrolases family 35	Beta-galactosidase 8 (Precursor) GN=BGAL8 OS=Arabidopsis thaliana (Mouse-ear cress) PE=2 SV=2	Beta-galactosidase {ECO:0000256|RuleBase:RU000675} OS=Glycine max (Soybean) PE=3 SV=1	PREDICTED: beta-galactosidase 8-like [Glycine max]	PREDICTED: Glycine max beta-galactosidase 8-like (LOC100793198), mRNA
Glyma.11G183200.1	--	--	Biological Process: carbohydrate metabolic process (GO:0005975);; Molecular Function: glucan endo-1,3-beta-D-glucosidase activity (GO:0042973);;	--	--	--	Glycosyl hydrolases family 17	Glucan endo-1,3-beta-glucosidase 14 (Precursor) GN=At2g27500 OS=Arabidopsis thaliana (Mouse-ear cress) PE=1 SV=2	Uncharacterized protein {ECO:0000313|EnsemblPlants:GLYMA11G18970.2} OS=Glycine max (Soybean) PE=3 SV=1	PREDICTED: glucan endo-1,3-beta-glucosidase 14-like isoform X1 [Glycine max]	PREDICTED: Glycine max glucan endo-1,3-beta-glucosidase 14-like (LOC100781332), transcript variant X1, mRNA
Glyma.11G187500.2	--	--	Biological Process: starch metabolic process (GO:0005982);; Biological Process: nucleobase-containing compound metabolic process (GO:0006139);; Biological Process: phospholipid biosynthetic process (GO:0008654);; Cellular Component: chloroplast thylakoid (GO:0009534);; Biological Process: plastid organization (GO:0009657);; Biological Process: carbohydrate catabolic process (GO:0016052);; Biologi…	--	--	--	--	MAR-binding filament-like protein 1-1 GN=MFP1-1 OS=Nicotiana tabacum (Common tobacco) PE=2 SV=1	Uncharacterized protein {ECO:0000313|EnsemblPlants:GLYMA11G19260.1} OS=Glycine max (Soybean) PE=4 SV=2	PREDICTED: MAR-binding filament-like protein 1-1-like isoform X2 [Glycine max]	PREDICTED: Glycine max MAR-binding filament-like protein 1-1-like (LOC100791634), transcript variant X2, mRNA
Glyma.11G216000.1	--	--	Molecular Function: hydrolase activity, hydrolyzing O-glycosyl compounds (GO:0004553);; Biological Process: carbohydrate metabolic process (GO:0005975);;	--	--	--	Glycosyl hydrolases family 17;; X8 domain	Glucan endo-1,3-beta-glucosidase 2 (Precursor) GN=At1g66250 OS=Arabidopsis thaliana (Mouse-ear cress) PE=1 SV=2	Uncharacterized protein {ECO:0000313|EnsemblPlants:GLYMA11G33650.1} OS=Glycine max (Soybean) PE=3 SV=1	PREDICTED: glucan endo-1,3-beta-glucosidase 2-like [Glycine max]	PREDICTED: Glycine max glucan endo-1,3-beta-glucosidase 2-like (LOC100804152), mRNA
Glyma.11G227100.1	--	--	Biological Process: defense response (GO:0006952);; Cellular Component: plastid (GO:0009536);; Biological Process: cellular biosynthetic process (GO:0044249);; Biological Process: single-organism metabolic process (GO:0044710);; Biological Process: single-organism carbohydrate metabolic process (GO:0044723);; Biological Process: single-organism cellular process (GO:0044763);; Biological Process: …	K01100|1e-38|vvi:100260169|hypothetical protein LOC100260169	[G]	Carbohydrate transport and metabolism	Fructose-1-6-bisphosphatase	Sedoheptulose-1,7-bisphosphatase, chloroplastic (Precursor) OS=Triticum aestivum (Wheat) PE=2 SV=1	Uncharacterized protein {ECO:0000313|EnsemblPlants:GLYMA11G34920.1} OS=Glycine max (Soybean) PE=4 SV=1	Sedoheptulose-bisphosphatase [Theobroma cacao]	PREDICTED: Glycine max sedoheptulose-1,7-bisphosphatase, chloroplastic-like (LOC100788090), transcript variant 1, mRNA
Glyma.11G243600.1	--	--	Molecular Function: hydrolase activity, hydrolyzing O-glycosyl compounds (GO:0004553);; Cellular Component: cell wall (GO:0005618);; Biological Process: carbohydrate metabolic process (GO:0005975);;	--	[G]	Carbohydrate transport and metabolism	Melibiase;; Ricin-type beta-trefoil lectin domain	Alpha-galactosidase (Precursor) OS=Coffea arabica (Arabian coffee) PE=1 SV=1	Alpha-galactosidase {ECO:0000256|RuleBase:RU361168} OS=Glycine max (Soybean) PE=3 SV=1	PREDICTED: uncharacterized protein LOC100777954 [Glycine max]	PREDICTED: Glycine max uncharacterized LOC100777954 (LOC100777954), mRNA
Glyma.11G243600.2	--	--	Molecular Function: hydrolase activity, hydrolyzing O-glycosyl compounds (GO:0004553);; Cellular Component: cell wall (GO:0005618);; Biological Process: carbohydrate metabolic process (GO:0005975);;	--	[G]	Carbohydrate transport and metabolism	Ricin-type beta-trefoil lectin domain	Alpha-galactosidase (Precursor) OS=Coffea arabica (Arabian coffee) PE=1 SV=1	Alpha-galactosidase {ECO:0000256|RuleBase:RU361168} OS=Glycine max (Soybean) PE=3 SV=1	PREDICTED: uncharacterized protein LOC100777954 [Glycine max]	PREDICTED: Glycine max uncharacterized LOC100777954 (LOC100777954), mRNA
Glyma.11G254900.1	[MG]	--	Molecular Function: nucleotide binding (GO:0000166);; Cellular Component: endosome (GO:0005768);; Cellular Component: trans-Golgi network (GO:0005802);; Biological Process: carbohydrate metabolic process (GO:0005975);; Biological Process: tryptophan catabolic process (GO:0006569);; Biological Process: nucleotide-sugar metabolic process (GO:0009225);; Biological Process: indoleacetic acid biosynth…	K08679|0.0|pop:POPTR_815626|hypothetical protein	[M]	Cell wall/membrane/envelope biogenesis	NAD dependent epimerase/dehydratase family;; 3-beta hydroxysteroid dehydrogenase/isomerase family;; RmlD substrate binding domain;; Male sterility protein;; Polysaccharide biosynthesis protein;; short chain dehydrogenase	UDP-glucuronate 4-epimerase 6 GN=F14O13.1 OS=Arabidopsis thaliana (Mouse-ear cress) PE=1 SV=1	Uncharacterized protein {ECO:0000313|EnsemblPlants:GLYMA11G36600.1} OS=Glycine max (Soybean) PE=4 SV=1	PREDICTED: UDP-glucuronate 4-epimerase 6-like [Glycine max]	PREDICTED: Glycine max UDP-glucuronate 4-epimerase 6-like (LOC100786653), mRNA
Glyma.12G004800.1	--	--	Biological Process: carbohydrate metabolic process (GO:0005975);; Molecular Function: cellulase activity (GO:0008810);;	--	--	--	Glycosyl hydrolase family 9	Endoglucanase 8 (Precursor) GN=CEL1 OS=Arabidopsis thaliana (Mouse-ear cress) PE=2 SV=1	Endoglucanase {ECO:0000256|RuleBase:RU361166} OS=Glycine max (Soybean) PE=3 SV=2	PREDICTED: endoglucanase 8-like [Glycine max]	PREDICTED: Glycine max endoglucanase 8-like (LOC100808980), mRNA
Glyma.12G005100.1	[G]	Carbohydrate transport and metabolism	Molecular Function: beta-fructofuranosidase activity (GO:0004564);; Biological Process: carbohydrate metabolic process (GO:0005975);;	--	[G]	Carbohydrate transport and metabolism	Glycosyl hydrolases family 32 N-terminal domain;; Glycosyl hydrolases family 32 C terminal;; Domain of unknown function (DUF3357)	Beta-fructofuranosidase, soluble isoenzyme I (Precursor) GN=INV*DC4 OS=Daucus carota (Wild carrot) PE=1 SV=2	Uncharacterized protein {ECO:0000313|EnsemblPlants:GLYMA12G00780.1} OS=Glycine max (Soybean) PE=4 SV=2	PREDICTED: beta-fructofuranosidase, soluble isoenzyme I-like [Glycine max]	PREDICTED: Glycine max beta-fructofuranosidase, soluble isoenzyme I-like (LOC100810057), mRNA
Glyma.12G005100.2	[G]	Carbohydrate transport and metabolism	Molecular Function: sucrose alpha-glucosidase activity (GO:0004575);; Biological Process: carbohydrate metabolic process (GO:0005975);;	--	[G]	Carbohydrate transport and metabolism	Glycosyl hydrolases family 32 N-terminal domain;; Glycosyl hydrolases family 32 C terminal	Beta-fructofuranosidase, soluble isoenzyme I (Precursor) GN=INV*DC4 OS=Daucus carota (Wild carrot) PE=1 SV=2	Uncharacterized protein {ECO:0000313|EnsemblPlants:GLYMA12G00780.1} OS=Glycine max (Soybean) PE=4 SV=2	PREDICTED: beta-fructofuranosidase, soluble isoenzyme I-like [Glycine max]	PREDICTED: Glycine max beta-fructofuranosidase, soluble isoenzyme I-like (LOC100810057), mRNA
Glyma.12G012500.1	[G]	Carbohydrate transport and metabolism	Biological Process: carbohydrate metabolic process (GO:0005975);; Molecular Function: mannan endo-1,4-beta-mannosidase activity (GO:0016985);;	--	--	--	Cellulase (glycosyl hydrolase family 5);; Sugar-binding cellulase-like	Mannan endo-1,4-beta-mannosidase 5 (Precursor) GN=MAN5 OS=Solanum lycopersicum (Tomato) PE=2 SV=1	Uncharacterized protein {ECO:0000313|EnsemblPlants:GLYMA12G01510.1} OS=Glycine max (Soybean) PE=3 SV=2	PREDICTED: mannan endo-1,4-beta-mannosidase 5-like [Glycine max]	PREDICTED: Glycine max mannan endo-1,4-beta-mannosidase 5-like (LOC100778515), mRNA
Glyma.12G016600.1	--	--	Biological Process: regulation of carbohydrate metabolic process (GO:0006109);; Biological Process: sucrose mediated signaling (GO:0009745);;	--	--	--	Cell division control protein 14, SIN component	--	Uncharacterized protein {ECO:0000313|EnsemblPlants:GLYMA12G01930.1} OS=Glycine max (Soybean) PE=2 SV=1	uncharacterized protein LOC100819127 [Glycine max]	Glycine max uncharacterized LOC100819127 (LOC100819127), mRNA
Glyma.12G027200.1	--	--	Biological Process: carbohydrate metabolic process (GO:0005975);; Molecular Function: cellulase activity (GO:0008810);; Biological Process: trichoblast differentiation (GO:0010054);; Molecular Function: carbohydrate binding (GO:0030246);;	--	--	--	Glycosyl hydrolase family 9;; Carbohydrate binding domain CBM49	Endoglucanase 5 (Precursor) GN=At1g48930 OS=Arabidopsis thaliana (Mouse-ear cress) PE=2 SV=1	Endoglucanase {ECO:0000256|RuleBase:RU361166} OS=Glycine max (Soybean) PE=3 SV=2	PREDICTED: endoglucanase 5 [Glycine max]	PREDICTED: Glycine max endoglucanase 5-like (LOC100802420), mRNA
Glyma.12G043800.1	--	--	Biological Process: carbohydrate metabolic process (GO:0005975);; Molecular Function: glucan endo-1,3-beta-D-glucosidase activity (GO:0042973);;	--	--	--	Glycosyl hydrolases family 17;; X8 domain	Glucan endo-1,3-beta-glucosidase 7 (Precursor) GN=At4g34480 OS=Arabidopsis thaliana (Mouse-ear cress) PE=1 SV=2	Uncharacterized protein {ECO:0000313|EnsemblPlants:GLYMA12G04800.2} OS=Glycine max (Soybean) PE=3 SV=1	hypothetical protein PHAVU_011G045800g [Phaseolus vulgaris]	PREDICTED: Glycine max glucan endo-1,3-beta-glucosidase 7-like (LOC100786680), misc_RNA
Glyma.12G043800.2	--	--	Biological Process: carbohydrate metabolic process (GO:0005975);; Molecular Function: glucan endo-1,3-beta-D-glucosidase activity (GO:0042973);;	--	--	--	Glycosyl hydrolases family 17;; X8 domain	Glucan endo-1,3-beta-D-glucosidase (Precursor) GN=OLE9 OS=Olea europaea (Common olive) PE=1 SV=1	Uncharacterized protein {ECO:0000313|EnsemblPlants:GLYMA12G04800.1} OS=Glycine max (Soybean) PE=3 SV=2	Glucan endo-1,3-beta-glucosidase 7 [Glycine soja]	PREDICTED: Glycine max glucan endo-1,3-beta-glucosidase 7-like (LOC100786680), misc_RNA
Glyma.12G054400.2	[G]	Carbohydrate transport and metabolism	Molecular Function: hydrolase activity, hydrolyzing O-glycosyl compounds (GO:0004553);; Biological Process: carbohydrate metabolic process (GO:0005975);;	--	[G]	Carbohydrate transport and metabolism	Glycosyl hydrolase family 1	Beta-glucosidase 12 (Precursor) OS=Oryza sativa subsp. japonica (Rice) PE=2 SV=2	Uncharacterized protein {ECO:0000313|EnsemblPlants:GLYMA12G05821.1} OS=Glycine max (Soybean) PE=3 SV=1	PREDICTED: beta-glucosidase 12-like [Glycine max]	PREDICTED: Glycine max beta-glucosidase 12-like (LOC100801874), mRNA
Glyma.12G104300.1	[G]	Carbohydrate transport and metabolism	Molecular Function: hydrolase activity, hydrolyzing O-glycosyl compounds (GO:0004553);; Biological Process: carbohydrate metabolic process (GO:0005975);;	--	[G]	Carbohydrate transport and metabolism	Glycosyl hydrolase family 1	Cyanogenic beta-glucosidase (Precursor; Fragment) GN=LI OS=Trifolium repens (Creeping white clover) PE=1 SV=1	Uncharacterized protein {ECO:0000313|EnsemblPlants:GLYMA12G11291.1} OS=Glycine max (Soybean) PE=3 SV=1	Cyanogenic beta-glucosidase [Glycine soja]	PREDICTED: Glycine max beta-glucosidase 12-like (LOC100801874), mRNA
Glyma.13G088000.1	--	--	Molecular Function: hydrolase activity, hydrolyzing O-glycosyl compounds (GO:0004553);; Biological Process: carbohydrate metabolic process (GO:0005975);;	--	--	--	Glycosyl hydrolase family 3 N terminal domain;; Glycosyl hydrolase family 3 C-terminal domain;; Fibronectin type III-like domain	Probable beta-D-xylosidase 7 (Precursor) GN=BXL7 OS=Arabidopsis thaliana (Mouse-ear cress) PE=2 SV=2	Uncharacterized protein {ECO:0000313|EnsemblPlants:GLYMA13G01950.1} OS=Glycine max (Soybean) PE=4 SV=1	PREDICTED: probable beta-D-xylosidase 7-like [Glycine max]	PREDICTED: Glycine max probable beta-D-xylosidase 7-like (LOC100812757), mRNA
Glyma.13G104800.1	[C]	Energy production and conversion	Molecular Function: nucleotide binding (GO:0000166);; Biological Process: tricarboxylic acid cycle (GO:0006099);; Biological Process: malate metabolic process (GO:0006108);; Cellular Component: membrane (GO:0016020);; Molecular Function: L-malate dehydrogenase activity (GO:0030060);; Biological Process: cellular carbohydrate metabolic process (GO:0044262);;	K00025|0.0|rcu:RCOM_1609380|malate dehydrogenase, putative (EC:1.1.1.37)	[C]	Energy production and conversion	lactate/malate dehydrogenase, alpha/beta C-terminal domain;; lactate/malate dehydrogenase, NAD binding domain	Malate dehydrogenase, cytoplasmic GN=OSJNBa0055P24.3 OS=Oryza sativa subsp. japonica (Rice) PE=1 SV=3	Malate dehydrogenase {ECO:0000256|RuleBase:RU003405} OS=Glycine max (Soybean) PE=3 SV=1	PREDICTED: malate dehydrogenase, cytoplasmic-like [Glycine max]	PREDICTED: Glycine max malate dehydrogenase, cytoplasmic-like (LOC100783188), mRNA
Glyma.13G106100.1	[I]	Lipid transport and metabolism	Molecular Function: diacylglycerol O-acyltransferase activity (GO:0004144);; Cellular Component: endoplasmic reticulum membrane (GO:0005789);; Biological Process: carbohydrate metabolic process (GO:0005975);; Biological Process: circadian rhythm (GO:0007623);; Biological Process: response to cold (GO:0009409);; Biological Process: response to salt stress (GO:0009651);; Biological Process: respons…	K11155|0.0|vvi:100266364|hypothetical protein LOC100266364	[I]	Lipid transport and metabolism	MBOAT, membrane-bound O-acyltransferase family	Diacylglycerol O-acyltransferase 1 GN=F3P11.5 OS=Arabidopsis thaliana (Mouse-ear cress) PE=1 SV=2	O-acyltransferase {ECO:0000256|PIRNR:PIRNR000439} OS=Glycine max (Soybean) PE=3 SV=1	PREDICTED: diacylglycerol acyltransferase isoform X1 [Glycine max]	PREDICTED: Glycine max diacylglycerol acyltransferase (DAGAT1), transcript variant X1, mRNA
Glyma.13G316200.1	--	--	Molecular Function: hydrolase activity, hydrolyzing O-glycosyl compounds (GO:0004553);; Biological Process: carbohydrate metabolic process (GO:0005975);;	--	--	--	Glycosyl hydrolases family 17	Glucan endo-1,3-beta-glucosidase 14 (Precursor) GN=At2g27500 OS=Arabidopsis thaliana (Mouse-ear cress) PE=1 SV=2	Uncharacterized protein {ECO:0000313|EnsemblPlants:GLYMA13G39261.1} OS=Glycine max (Soybean) PE=3 SV=1	PREDICTED: uncharacterized protein LOC100786020 isoform X1 [Glycine max]	PREDICTED: Glycine max glucan endo-1,3-beta-glucosidase 14-like (LOC100786020), transcript variant X1, mRNA
Glyma.13G322800.1	[G]	Carbohydrate transport and metabolism	Molecular Function: alpha-L-fucosidase activity (GO:0004560);; Biological Process: carbohydrate metabolic process (GO:0005975);;	--	[G]	Carbohydrate transport and metabolism	Alpha-L-fucosidase;; F5/8 type C domain	Alpha-L-fucosidase 1 (Precursor) GN=FUC1 OS=Arabidopsis thaliana (Mouse-ear cress) PE=1 SV=2	Uncharacterized protein {ECO:0000313|EnsemblPlants:GLYMA13G39750.2} OS=Glycine max (Soybean) PE=4 SV=1	PREDICTED: alpha-L-fucosidase 1-like [Glycine max]	PREDICTED: Glycine max alpha-L-fucosidase 1-like (LOC100807583), mRNA
Glyma.13G350700.1	[G]	Carbohydrate transport and metabolism	Molecular Function: beta-galactosidase activity (GO:0004565);; Biological Process: carbohydrate metabolic process (GO:0005975);; Cellular Component: plant-type cell wall (GO:0009505);; Cellular Component: plasmodesma (GO:0009506);; Molecular Function: carbohydrate binding (GO:0030246);; Biological Process: regulation of protein localization (GO:0032880);; Biological Process: hydrogen peroxide cat…	--	[G]	Carbohydrate transport and metabolism	Glycosyl hydrolases family 35;; Galactose binding lectin domain;; Beta-galactosidase;; Beta-galactosidase jelly roll domain;; Glycosyl hydrolases family 2, sugar binding domain	Beta-galactosidase 1 (Precursor) GN=BGAL1 OS=Arabidopsis thaliana (Mouse-ear cress) PE=1 SV=1	Beta-galactosidase {ECO:0000256|RuleBase:RU000675} OS=Glycine max (Soybean) PE=3 SV=2	PREDICTED: beta-galactosidase 1-like [Glycine max]	PREDICTED: Glycine max beta-galactosidase 1-like (LOC100787084), mRNA
Glyma.14G045000.1	[G]	Carbohydrate transport and metabolism	Biological Process: carbohydrate metabolic process (GO:0005975);; Molecular Function: beta-glucosidase activity (GO:0008422);;	--	--	--	Glycosyl hydrolase family 3 N terminal domain;; Glycosyl hydrolase family 3 C-terminal domain	Alpha-L-arabinofuranosidase (Precursor) OS=Medicago sativa subsp. varia (Alfalfa) PE=2 SV=1	Uncharacterized protein {ECO:0000313|EnsemblPlants:GLYMA14G04940.1} OS=Glycine max (Soybean) PE=4 SV=2	PREDICTED: lysosomal beta glucosidase-like [Glycine max]	PREDICTED: Glycine max lysosomal beta glucosidase-like (LOC100815268), mRNA
Glyma.14G047500.1	--	--	Biological Process: carbohydrate metabolic process (GO:0005975);; Molecular Function: cellulase activity (GO:0008810);;	--	--	--	Glycosyl hydrolase family 9	Endoglucanase 11 (Precursor) GN=At2g32990 OS=Arabidopsis thaliana (Mouse-ear cress) PE=2 SV=1	Endoglucanase {ECO:0000256|RuleBase:RU361166} OS=Glycine max (Soybean) PE=3 SV=1	Endoglucanase 11 [Glycine soja]	PREDICTED: Glycine max endoglucanase 11-like (LOC100817996), mRNA
Glyma.14G070600.1	[G]	Carbohydrate transport and metabolism	Molecular Function: beta-galactosidase activity (GO:0004565);; Biological Process: carbohydrate metabolic process (GO:0005975);; Biological Process: acetyl-CoA metabolic process (GO:0006084);; Biological Process: sterol biosynthetic process (GO:0016126);; Biological Process: brassinosteroid biosynthetic process (GO:0016132);; Molecular Function: carbohydrate binding (GO:0030246);; Molecular Funct…	--	[G]	Carbohydrate transport and metabolism	Glycosyl hydrolases family 35;; Beta-galactosidase;; Beta-galactosidase jelly roll domain	Beta-galactosidase 5 (Precursor) GN=BGAL5 OS=Arabidopsis thaliana (Mouse-ear cress) PE=2 SV=1	Beta-galactosidase {ECO:0000256|RuleBase:RU000675} OS=Glycine max (Soybean) PE=3 SV=1	Beta-galactosidase 5 [Glycine soja]	PREDICTED: Glycine max beta-galactosidase 5-like (LOC100818981), misc_RNA
Glyma.14G070600.3	--	--	Molecular Function: beta-galactosidase activity (GO:0004565);; Biological Process: carbohydrate metabolic process (GO:0005975);; Biological Process: acetyl-CoA metabolic process (GO:0006084);; Biological Process: sterol biosynthetic process (GO:0016126);; Biological Process: brassinosteroid biosynthetic process (GO:0016132);; Molecular Function: carbohydrate binding (GO:0030246);; Molecular Funct…	--	[G]	Carbohydrate transport and metabolism	Glycosyl hydrolases family 35;; Beta-galactosidase jelly roll domain	Beta-galactosidase 5 (Precursor) GN=BGAL5 OS=Arabidopsis thaliana (Mouse-ear cress) PE=2 SV=1	Uncharacterized protein {ECO:0000313|EnsemblPlants:GLYMA14G07700.3} OS=Glycine max (Soybean) PE=4 SV=1	Beta-galactosidase 5 [Glycine soja]	PREDICTED: Glycine max beta-galactosidase 5-like (LOC100818981), misc_RNA
Glyma.14G072600.1	[G]	Carbohydrate transport and metabolism	Molecular Function: hydrolase activity, hydrolyzing O-glycosyl compounds (GO:0004553);; Biological Process: carbohydrate metabolic process (GO:0005975);;	--	--	--	Cellulase (glycosyl hydrolase family 5)	Mannan endo-1,4-beta-mannosidase 7 (Precursor) GN=MAN7 OS=Arabidopsis thaliana (Mouse-ear cress) PE=2 SV=1	Uncharacterized protein {ECO:0000313|EnsemblPlants:GLYMA14G07930.1} OS=Glycine max (Soybean) PE=3 SV=1	PREDICTED: mannan endo-1,4-beta-mannosidase 7-like [Glycine max]	PREDICTED: Glycine max mannan endo-1,4-beta-mannosidase 7-like (LOC100799790), mRNA
Glyma.14G096200.1	--	--	Molecular Function: hydrolase activity, hydrolyzing O-glycosyl compounds (GO:0004553);; Biological Process: carbohydrate metabolic process (GO:0005975);;	K01193|1e-24|vvi:100262911|hypothetical protein LOC100262911	[G]	Carbohydrate transport and metabolism	--	Beta-fructofuranosidase, insoluble isoenzyme CWINV1 (Precursor) GN=MMM17.26 OS=Arabidopsis thaliana (Mouse-ear cress) PE=1 SV=1	Uncharacterized protein {ECO:0000313|EnsemblPlants:GLYMA14G10930.2} OS=Glycine max (Soybean) PE=4 SV=1	Fructan 6-exohydrolase [Glycine soja]	PREDICTED: Glycine max fructan 6-exohydrolase-like (LOC100806753), mRNA
Glyma.14G096600.1	[G]	Carbohydrate transport and metabolism	Molecular Function: hydrolase activity, hydrolyzing O-glycosyl compounds (GO:0004553);; Biological Process: carbohydrate metabolic process (GO:0005975);;	--	[G]	Carbohydrate transport and metabolism	Glycosyl hydrolases family 32 N-terminal domain;; Glycosyl hydrolases family 32 C terminal	Beta-fructofuranosidase, insoluble isoenzyme CWINV1 (Precursor) GN=MMM17.26 OS=Arabidopsis thaliana (Mouse-ear cress) PE=1 SV=1	Uncharacterized protein {ECO:0000313|EnsemblPlants:GLYMA14G11000.1} OS=Glycine max (Soybean) PE=4 SV=2	PREDICTED: beta-fructofuranosidase, insoluble isoenzyme CWINV1-like [Glycine max]	PREDICTED: Glycine max beta-fructofuranosidase, insoluble isoenzyme CWINV1-like (LOC100777487), mRNA
Glyma.14G211700.1	[G]	Carbohydrate transport and metabolism	Molecular Function: hydrolase activity, hydrolyzing O-glycosyl compounds (GO:0004553);; Cellular Component: peroxisomal membrane (GO:0005778);; Biological Process: carbohydrate metabolic process (GO:0005975);; Biological Process: purine nucleobase metabolic process (GO:0006144);; Cellular Component: integral component of membrane (GO:0016021);; Biological Process: urate catabolic process (GO:0019…	--	[G]	Carbohydrate transport and metabolism	Glycosyl hydrolase family 1	Hydroxyisourate hydrolase (Precursor) GN=HIUH OS=Glycine max (Soybean) PE=1 SV=1	Uncharacterized protein {ECO:0000313|EnsemblPlants:GLYMA14G39230.1} OS=Glycine max (Soybean) PE=3 SV=1	PREDICTED: hydroxyisourate hydrolase isoform 1 [Glycine max]	PREDICTED: Glycine max hydroxyisourate hydrolase-like (LOC100792223), transcript variant 1, mRNA
Glyma.15G007600.2	--	--	Molecular Function: hydrolase activity, hydrolyzing O-glycosyl compounds (GO:0004553);; Biological Process: carbohydrate metabolic process (GO:0005975);; Cellular Component: anchored component of membrane (GO:0031225);; Molecular Function: cation binding (GO:0043169);;	--	--	--	Glycosyl hydrolases family 17	Glucan endo-1,3-beta-glucosidase 14 (Precursor) GN=At2g27500 OS=Arabidopsis thaliana (Mouse-ear cress) PE=1 SV=2	Uncharacterized protein {ECO:0000313|EnsemblPlants:GLYMA15G01030.2} OS=Glycine max (Soybean) PE=3 SV=1	PREDICTED: glucan endo-1,3-beta-glucosidase 14-like isoform X1 [Glycine max]	PREDICTED: Glycine max glucan endo-1,3-beta-glucosidase 14-like (LOC100815468), transcript variant X1, mRNA
Glyma.15G024600.1	[G]	Carbohydrate transport and metabolism	Molecular Function: sucrose alpha-glucosidase activity (GO:0004575);; Biological Process: carbohydrate metabolic process (GO:0005975);;	K01193|0.0|vvi:100232951|CWINV	[G]	Carbohydrate transport and metabolism	Glycosyl hydrolases family 32 N-terminal domain;; Glycosyl hydrolases family 32 C terminal	Beta-fructofuranosidase, cell wall isozyme (Precursor) GN=BFRUCT1 OS=Pisum sativum (Garden pea) PE=2 SV=1	Uncharacterized protein {ECO:0000313|EnsemblPlants:GLYMA15G02850.1} OS=Glycine max (Soybean) PE=4 SV=1	PREDICTED: beta-fructofuranosidase, cell wall isozyme-like isoform 1 [Glycine max]	PREDICTED: Glycine max beta-fructofuranosidase, cell wall isozyme-like (LOC100776791), transcript variant 1, mRNA
Glyma.15G127500.1	[M]	Cell wall/membrane/envelope biogenesis	Molecular Function: polygalacturonase activity (GO:0004650);; Cellular Component: extracellular region (GO:0005576);; Biological Process: carbohydrate metabolic process (GO:0005975);;	K01184|1e-170|rcu:RCOM_1267820|Polygalacturonase precursor, putative (EC:3.2.1.67)	--	--	Glycosyl hydrolases family 28;; Pectate lyase superfamily protein	Polygalacturonase (Precursor) OS=Prunus persica (Peach) PE=2 SV=1	Uncharacterized protein {ECO:0000313|EnsemblPlants:GLYMA15G13360.1} OS=Glycine max (Soybean) PE=3 SV=1	PREDICTED: polygalacturonase-like [Glycine max]	PREDICTED: Glycine max polygalacturonase-like (LOC100785701), mRNA
Glyma.15G133600.1	[G]	Carbohydrate transport and metabolism	Molecular Function: hydrolase activity, hydrolyzing O-glycosyl compounds (GO:0004553);; Biological Process: carbohydrate metabolic process (GO:0005975);; Molecular Function: carbohydrate binding (GO:0030246);;	K01187|0.0|pop:POPTR_569299|hypothetical protein	[G]	Carbohydrate transport and metabolism	Glycosyl hydrolases family 31	Alpha-glucosidase (Precursor) OS=Spinacia oleracea (Spinach) PE=1 SV=1	Uncharacterized protein {ECO:0000313|EnsemblPlants:GLYMA15G14140.2} OS=Glycine max (Soybean) PE=3 SV=1	Alpha-glucosidase [Glycine soja]	PREDICTED: Glycine max alpha-glucosidase-like (LOC100799987), misc_RNA
Glyma.15G133600.2	[G]	Carbohydrate transport and metabolism	Molecular Function: hydrolase activity, hydrolyzing O-glycosyl compounds (GO:0004553);; Biological Process: carbohydrate metabolic process (GO:0005975);; Molecular Function: carbohydrate binding (GO:0030246);;	K01187|0.0|pop:POPTR_569299|hypothetical protein	[G]	Carbohydrate transport and metabolism	Glycosyl hydrolases family 31	Alpha-glucosidase (Precursor) OS=Spinacia oleracea (Spinach) PE=1 SV=1	Uncharacterized protein {ECO:0000313|EnsemblPlants:GLYMA15G14140.2} OS=Glycine max (Soybean) PE=3 SV=1	Alpha-glucosidase [Glycine soja]	PREDICTED: Glycine max alpha-glucosidase-like (LOC100799987), misc_RNA
Glyma.15G143700.1	[G]	Carbohydrate transport and metabolism	Biological Process: carbohydrate metabolic process (GO:0005975);; Molecular Function: beta-glucosidase activity (GO:0008422);; Cellular Component: plant-type cell wall (GO:0009505);; Biological Process: seed coat development (GO:0010214);; Molecular Function: alpha-N-arabinofuranosidase activity (GO:0046556);; Cellular Component: apoplast (GO:0048046);;	--	--	--	Glycosyl hydrolase family 3 N terminal domain;; Glycosyl hydrolase family 3 C-terminal domain;; Fibronectin type III-like domain	Beta-D-xylosidase 1 (Precursor) GN=K7J8.3 OS=Arabidopsis thaliana (Mouse-ear cress) PE=1 SV=1	Uncharacterized protein {ECO:0000313|EnsemblPlants:GLYMA15G15370.1} OS=Glycine max (Soybean) PE=4 SV=1	PREDICTED: beta-D-xylosidase 1-like [Glycine max]	PREDICTED: Glycine max beta-D-xylosidase 1-like (LOC100805839), mRNA
Glyma.15G163600.1	[G]	Carbohydrate transport and metabolism	Cellular Component: plasma membrane (GO:0005886);; Biological Process: carbohydrate metabolic process (GO:0005975);; Cellular Component: plant-type cell wall (GO:0009505);; Biological Process: response to abscisic acid (GO:0009737);; Molecular Function: isomerase activity (GO:0016853);; Molecular Function: carbohydrate binding (GO:0030246);;	K01792|0.0|vvi:100259893|hypothetical protein LOC100259893	[G]	Carbohydrate transport and metabolism	Aldose 1-epimerase	Putative glucose-6-phosphate 1-epimerase OS=Cenchrus ciliaris (Buffelgrass) PE=2 SV=1	Uncharacterized protein {ECO:0000313|EnsemblPlants:GLYMA15G17630.5} OS=Glycine max (Soybean) PE=4 SV=1	PREDICTED: putative glucose-6-phosphate 1-epimerase isoform X1 [Glycine max]	PREDICTED: Glycine max putative glucose-6-phosphate 1-epimerase-like (LOC100807970), transcript variant X1, mRNA
Glyma.15G197800.1	--	--	Biological Process: carbohydrate metabolic process (GO:0005975);; Cellular Component: membrane (GO:0016020);; Molecular Function: hydrolase activity, acting on glycosyl bonds (GO:0016798);;	--	--	--	Glycosyl hydrolase family 79, N-terminal domain	Heparanase-like protein 3 (Precursor) GN=At5g34940 OS=Arabidopsis thaliana (Mouse-ear cress) PE=2 SV=2	Uncharacterized protein {ECO:0000313|EnsemblPlants:GLYMA15G23550.1} OS=Glycine max (Soybean) PE=4 SV=1	PREDICTED: heparanase-like protein 3-like [Glycine max]	PREDICTED: Glycine max heparanase-like protein 3-like (LOC100802477), mRNA
Glyma.15G226200.1	[G]	Carbohydrate transport and metabolism	Molecular Function: beta-galactosidase activity (GO:0004565);; Cellular Component: vacuolar membrane (GO:0005774);; Biological Process: carbohydrate metabolic process (GO:0005975);; Cellular Component: plant-type cell wall (GO:0009505);; Molecular Function: carbohydrate binding (GO:0030246);; Molecular Function: cation binding (GO:0043169);;	--	[G]	Carbohydrate transport and metabolism	Glycosyl hydrolases family 35	Beta-galactosidase 9 (Precursor) GN=BGAL9 OS=Arabidopsis thaliana (Mouse-ear cress) PE=2 SV=1	Uncharacterized protein {ECO:0000313|EnsemblPlants:GLYMA15G35931.1} OS=Glycine max (Soybean) PE=4 SV=1	Beta-galactosidase 9 [Glycine soja]	PREDICTED: Glycine max beta-galactosidase 9-like (LOC100790122), mRNA
Glyma.16G033000.2	[M]	Cell wall/membrane/envelope biogenesis	Molecular Function: polygalacturonase activity (GO:0004650);; Cellular Component: extracellular region (GO:0005576);; Biological Process: carbohydrate metabolic process (GO:0005975);;	--	--	--	Glycosyl hydrolases family 28;; Pectate lyase superfamily protein	Probable polygalacturonase OS=Vitis vinifera (Grape) PE=1 SV=1	Uncharacterized protein {ECO:0000313|EnsemblPlants:GLYMA16G03680.2} OS=Glycine max (Soybean) PE=3 SV=1	PREDICTED: probable polygalacturonase-like isoform X2 [Glycine max]	PREDICTED: Glycine max probable polygalacturonase-like (LOC100778404), transcript variant X2, mRNA
Glyma.16G039300.1	[G]	Carbohydrate transport and metabolism	Molecular Function: hydrolase activity, hydrolyzing O-glycosyl compounds (GO:0004553);; Biological Process: carbohydrate metabolic process (GO:0005975);;	--	--	--	Glycosyl hydrolase family 3 N terminal domain;; Glycosyl hydrolase family 3 C-terminal domain	Beta-D-xylosidase 1 (Precursor) GN=K7J8.3 OS=Arabidopsis thaliana (Mouse-ear cress) PE=1 SV=1	Uncharacterized protein {ECO:0000313|EnsemblPlants:GLYMA16G04330.1} OS=Glycine max (Soybean) PE=4 SV=2	PREDICTED: lysosomal beta glucosidase-like isoform X1 [Glycine max]	PREDICTED: Glycine max lysosomal beta glucosidase-like (LOC100779642), transcript variant X4, mRNA
Glyma.16G039400.1	[G]	Carbohydrate transport and metabolism	Biological Process: carbohydrate metabolic process (GO:0005975);; Molecular Function: beta-glucosidase activity (GO:0008422);;	--	--	--	Glycosyl hydrolase family 3 N terminal domain;; Glycosyl hydrolase family 3 C-terminal domain	Alpha-L-arabinofuranosidase (Precursor) OS=Medicago sativa subsp. varia (Alfalfa) PE=2 SV=1	Uncharacterized protein {ECO:0000313|EnsemblPlants:GLYMA16G04340.1} OS=Glycine max (Soybean) PE=4 SV=1	PREDICTED: lysosomal beta glucosidase-like isoform X2 [Glycine max]	PREDICTED: Glycine max lysosomal beta glucosidase-like (LOC100816705), transcript variant X1, mRNA
Glyma.16G118000.1	--	--	Molecular Function: polygalacturonase activity (GO:0004650);; Cellular Component: extracellular region (GO:0005576);; Biological Process: carbohydrate metabolic process (GO:0005975);;	--	--	--	Glycosyl hydrolases family 28;; Right handed beta helix region	Polygalacturonase At1g48100 (Precursor) GN=At1g48100 OS=Arabidopsis thaliana (Mouse-ear cress) PE=2 SV=1	Uncharacterized protein {ECO:0000313|EnsemblPlants:GLYMA16G22488.1} OS=Glycine max (Soybean) PE=3 SV=1	Polygalacturonase [Glycine soja]	PREDICTED: Glycine max transcription factor MYB3-like (LOC100775901), transcript variant X8, misc_RNA
Glyma.16G152600.1	--	--	Biological Process: carbohydrate metabolic process (GO:0005975);; Molecular Function: glucan endo-1,3-beta-D-glucosidase activity (GO:0042973);;	--	--	--	Glycosyl hydrolases family 17	Glucan endo-1,3-beta-glucosidase 8 (Precursor) GN=At1g64760 OS=Arabidopsis thaliana (Mouse-ear cress) PE=1 SV=2	Uncharacterized protein {ECO:0000313|EnsemblPlants:GLYMA16G26860.1} OS=Glycine max (Soybean) PE=3 SV=2	PREDICTED: glucan endo-1,3-beta-glucosidase 8-like [Glycine max]	PREDICTED: Glycine max glucan endo-1,3-beta-glucosidase 8-like (LOC102666963), mRNA
Glyma.16G153000.1	--	--	Molecular Function: catalytic activity (GO:0003824);; Biological Process: carbohydrate metabolic process (GO:0005975);; Biological Process: phosphate-containing compound metabolic process (GO:0006796);; Cellular Component: chloroplast thylakoid (GO:0009534);; Biological Process: photosynthetic electron transport in photosystem I (GO:0009773);; Biological Process: leaf morphogenesis (GO:0009965);;…	--	--	--	--	--	Uncharacterized protein {ECO:0000313|EnsemblPlants:GLYMA16G26900.1} OS=Glycine max (Soybean) PE=2 SV=1	uncharacterized protein LOC100775728 [Glycine max]	Glycine max uncharacterized LOC100775728 (LOC100775728), mRNA
Glyma.16G175800.1	--	--	Molecular Function: hydrolase activity, hydrolyzing O-glycosyl compounds (GO:0004553);; Biological Process: carbohydrate metabolic process (GO:0005975);;	--	[G]	Carbohydrate transport and metabolism	Glycosyl hydrolases family 32 N-terminal domain	Beta-fructofuranosidase, insoluble isoenzyme CWINV1 (Precursor) GN=MMM17.26 OS=Arabidopsis thaliana (Mouse-ear cress) PE=1 SV=1	Uncharacterized protein {ECO:0000313|EnsemblPlants:GLYMA16G29411.1} OS=Glycine max (Soybean) PE=4 SV=1	PREDICTED: beta-fructofuranosidase, insoluble isoenzyme CWINV1-like [Glycine max]	PREDICTED: Glycine max beta-fructofuranosidase, insoluble isoenzyme CWINV1-like (LOC102667385), mRNA
Glyma.16G209800.1	--	--	Biological Process: carbohydrate metabolic process (GO:0005975);; Molecular Function: raffinose alpha-galactosidase activity (GO:0052692);;	K07407|0.0|pop:POPTR_786149|alpha-galactosidase (EC:3.2.1.22)	[G]	Carbohydrate transport and metabolism	Melibiase	Alpha-galactosidase (Precursor) OS=Cyamopsis tetragonoloba (Guar) PE=1 SV=1	Alpha-galactosidase {ECO:0000256|RuleBase:RU361168} OS=Glycine max (Soybean) PE=3 SV=1	PREDICTED: alpha-galactosidase-like isoform X1 [Glycine max]	PREDICTED: Glycine max alpha-galactosidase-like (LOC100804260), transcript variant X1, mRNA
Glyma.16G220300.1	[G]	Carbohydrate transport and metabolism	Molecular Function: hydrolase activity, hydrolyzing O-glycosyl compounds (GO:0004553);; Biological Process: carbohydrate metabolic process (GO:0005975);;	--	--	--	Cellulase (glycosyl hydrolase family 5);; Sugar-binding cellulase-like	Mannan endo-1,4-beta-mannosidase 6 (Precursor) GN=MAN6 OS=Arabidopsis thaliana (Mouse-ear cress) PE=2 SV=1	Uncharacterized protein {ECO:0000313|EnsemblPlants:GLYMA16G34630.1} OS=Glycine max (Soybean) PE=3 SV=2	PREDICTED: mannan endo-1,4-beta-mannosidase 6-like isoform X2 [Glycine max]	PREDICTED: Glycine max mannan endo-1,4-beta-mannosidase 6-like (LOC100789254), transcript variant X2, mRNA
Glyma.16G220300.3	[G]	Carbohydrate transport and metabolism	Molecular Function: hydrolase activity, hydrolyzing O-glycosyl compounds (GO:0004553);; Biological Process: carbohydrate metabolic process (GO:0005975);;	--	--	--	Cellulase (glycosyl hydrolase family 5);; Sugar-binding cellulase-like	Mannan endo-1,4-beta-mannosidase 6 (Precursor) GN=MAN6 OS=Arabidopsis thaliana (Mouse-ear cress) PE=2 SV=1	Uncharacterized protein {ECO:0000313|EnsemblPlants:GLYMA16G34630.3} OS=Glycine max (Soybean) PE=3 SV=1	PREDICTED: mannan endo-1,4-beta-mannosidase 6-like isoform X1 [Glycine max]	PREDICTED: Glycine max mannan endo-1,4-beta-mannosidase 6-like (LOC100789254), transcript variant X1, mRNA
Glyma.16G220400.1	--	--	Biological Process: carbohydrate metabolic process (GO:0005975);; Cellular Component: plant-type cell wall (GO:0009505);; Cellular Component: apoplast (GO:0048046);; Molecular Function: raffinose alpha-galactosidase activity (GO:0052692);;	K07407|0.0|vvi:100245638|hypothetical protein LOC100245638	[G]	Carbohydrate transport and metabolism	Melibiase	Alpha-galactosidase (Precursor) OS=Coffea arabica (Arabian coffee) PE=1 SV=1	Alpha-galactosidase {ECO:0000256|RuleBase:RU361168} OS=Glycine max (Soybean) PE=3 SV=1	PREDICTED: alpha-galactosidase-like [Glycine max]	PREDICTED: Glycine max alpha-galactosidase-like (LOC100789787), mRNA
Glyma.17G033600.1	[C]	Energy production and conversion	Molecular Function: ATP citrate synthase activity (GO:0003878);; Molecular Function: succinate-CoA ligase (ADP-forming) activity (GO:0004775);; Molecular Function: lyase activity (GO:0016829);; Biological Process: cellular carbohydrate metabolic process (GO:0044262);;	K01648|0.0|ath:AT5G49460|ACLB-2	[C]	Energy production and conversion	Citrate synthase;; CoA-ligase;; Succinyl-CoA ligase like flavodoxin domain	ATP-citrate synthase beta chain protein 2 GN=ACLB-2 OS=Arabidopsis thaliana (Mouse-ear cress) PE=1 SV=1	Uncharacterized protein {ECO:0000313|EnsemblPlants:GLYMA17G03700.1} OS=Glycine max (Soybean) PE=4 SV=1	PREDICTED: ATP-citrate synthase beta chain protein 2-like isoform X1 [Glycine max]	PREDICTED: Glycine max ATP-citrate synthase beta chain protein 2-like (LOC100780205), transcript variant X2, mRNA
Glyma.17G037100.1	[G]	Carbohydrate transport and metabolism	Molecular Function: hydrolase activity, hydrolyzing O-glycosyl compounds (GO:0004553);; Biological Process: carbohydrate metabolic process (GO:0005975);;	--	[G]	Carbohydrate transport and metabolism	Glycosyl hydrolase family 1;; Cellulase (glycosyl hydrolase family 5)	Beta-glucosidase-like SFR2, chloroplastic OS=Oryza sativa subsp. japonica (Rice) PE=2 SV=1	Uncharacterized protein {ECO:0000313|EnsemblPlants:GLYMA17G04130.1} OS=Glycine max (Soybean) PE=2 SV=1	beta-glycosidase-like [Glycine max]	Glycine max beta-glycosidase-like (SFR2), mRNA >gi|94466937|emb|AM238658.1| Glycine max mRNA for putative beta-glycosidase (sfr2 gene), from leaf tissue
Glyma.17G037100.2	[G]	Carbohydrate transport and metabolism	Molecular Function: hydrolase activity, hydrolyzing O-glycosyl compounds (GO:0004553);; Biological Process: carbohydrate metabolic process (GO:0005975);;	--	[G]	Carbohydrate transport and metabolism	Glycosyl hydrolase family 1;; Cellulase (glycosyl hydrolase family 5)	Beta-glucosidase-like SFR2, chloroplastic OS=Oryza sativa subsp. japonica (Rice) PE=2 SV=1	Uncharacterized protein {ECO:0000313|EnsemblPlants:GLYMA17G04130.1} OS=Glycine max (Soybean) PE=2 SV=1	beta-glycosidase-like [Glycine max]	Glycine max beta-glycosidase-like (SFR2), mRNA >gi|94466937|emb|AM238658.1| Glycine max mRNA for putative beta-glycosidase (sfr2 gene), from leaf tissue
Glyma.17G085100.1	--	--	Biological Process: lipid biosynthetic process (GO:0008610);; Cellular Component: integral component of membrane (GO:0016021);; Molecular Function: oxidoreductase activity (GO:0016491);; Molecular Function: ion binding (GO:0043167);; Biological Process: cellular biosynthetic process (GO:0044249);; Biological Process: cellular carbohydrate metabolic process (GO:0044262);; Biological Process: singl…	--	[PQ]	--	Ferric reductase NAD binding domain;; Ferric reductase like transmembrane component;; FAD-binding domain;; Oxidoreductase NAD-binding domain	Ferric reduction oxidase 8, mitochondrial (Precursor) GN=FRO8 OS=Arabidopsis thaliana (Mouse-ear cress) PE=2 SV=1	Uncharacterized protein {ECO:0000313|EnsemblPlants:GLYMA17G09260.1} OS=Glycine max (Soybean) PE=4 SV=1	PREDICTED: ferric reduction oxidase 8, mitochondrial-like [Glycine max]	PREDICTED: Glycine max ferric reduction oxidase 8, mitochondrial-like (LOC100816560), mRNA
Glyma.17G100600.2	[C]	Energy production and conversion	Biological Process: malate metabolic process (GO:0006108);; Molecular Function: L-malate dehydrogenase activity (GO:0030060);; Biological Process: cellular carbohydrate metabolic process (GO:0044262);; Biological Process: oxidation-reduction process (GO:0055114);;	K00026|0.0|pop:POPTR_583880|malate dehydrogenase (EC:1.1.1.37)	[C]	Energy production and conversion	lactate/malate dehydrogenase, NAD binding domain;; lactate/malate dehydrogenase, alpha/beta C-terminal domain;; 3-beta hydroxysteroid dehydrogenase/isomerase family	Malate dehydrogenase, chloroplastic (Precursor) GN=At3g47520 OS=Arabidopsis thaliana (Mouse-ear cress) PE=1 SV=1	Malate dehydrogenase {ECO:0000256|RuleBase:RU003405} OS=Glycine max (Soybean) PE=3 SV=1	uncharacterized protein LOC100814078 [Glycine max]	PREDICTED: Glycine max malate dehydrogenase, chloroplastic-like (LOC100814078), transcript variant X1, mRNA
Glyma.17G188200.1	[G]	Carbohydrate transport and metabolism	Biological Process: carbohydrate metabolic process (GO:0005975);; Molecular Function: beta-glucosidase activity (GO:0008422);;	--	--	--	Glycosyl hydrolase family 3 N terminal domain;; Glycosyl hydrolase family 3 C-terminal domain	Alpha-L-arabinofuranosidase (Precursor) OS=Medicago sativa subsp. varia (Alfalfa) PE=2 SV=1	Uncharacterized protein {ECO:0000313|EnsemblPlants:GLYMA17G24410.1} OS=Glycine max (Soybean) PE=4 SV=2	PREDICTED: lysosomal beta glucosidase-like [Glycine max]	PREDICTED: Glycine max lysosomal beta glucosidase-like (LOC100819414), mRNA
Glyma.17G202500.1	--	--	Molecular Function: hydrolase activity, hydrolyzing O-glycosyl compounds (GO:0004553);; Cellular Component: vacuole (GO:0005773);; Biological Process: carbohydrate metabolic process (GO:0005975);; Cellular Component: plant-type cell wall (GO:0009505);; Cellular Component: plasmodesma (GO:0009506);; Molecular Function: cation binding (GO:0043169);; Cellular Component: anchored component of plasma …	--	--	--	Glycosyl hydrolases family 17;; X8 domain	Glucan endo-1,3-beta-glucosidase 5 (Precursor) GN=At4g31140 OS=Arabidopsis thaliana (Mouse-ear cress) PE=1 SV=1	Uncharacterized protein {ECO:0000313|EnsemblPlants:GLYMA17G29760.1} OS=Glycine max (Soybean) PE=3 SV=2	PREDICTED: glucan endo-1,3-beta-glucosidase 5-like [Glycine max]	PREDICTED: Glycine max glucan endo-1,3-beta-glucosidase 5-like (LOC100775918), mRNA
Glyma.17G209800.1	[M]	Cell wall/membrane/envelope biogenesis	Molecular Function: polygalacturonase activity (GO:0004650);; Cellular Component: extracellular region (GO:0005576);; Biological Process: carbohydrate metabolic process (GO:0005975);;	K01184|4e-73|pop:POPTR_911685|hypothetical protein	--	--	Glycosyl hydrolases family 28;; Pectate lyase superfamily protein;; Right handed beta helix region	Probable polygalacturonase At3g15720 (Precursor) GN=At3g15720 OS=Arabidopsis thaliana (Mouse-ear cress) PE=1 SV=1	Uncharacterized protein {ECO:0000313|EnsemblPlants:GLYMA17G31721.1} OS=Glycine max (Soybean) PE=3 SV=1	PREDICTED: probable polygalacturonase At3g15720-like [Glycine max]	PREDICTED: Glycine max probable polygalacturonase At3g15720-like (LOC100778954), mRNA
Glyma.17G227800.1	[G]	Carbohydrate transport and metabolism	Molecular Function: hydrolase activity, hydrolyzing O-glycosyl compounds (GO:0004553);; Biological Process: carbohydrate metabolic process (GO:0005975);;	--	[G]	Carbohydrate transport and metabolism	Glycosyl hydrolases family 32 N-terminal domain;; Glycosyl hydrolases family 32 C terminal	Fructan 6-exohydrolase {ECO:0000312|EMBL:CAD48404.1} (Precursor) OS=Beta vulgaris (Sugar beet) PE=1 SV=1	Uncharacterized protein {ECO:0000313|EnsemblPlants:GLYMA17G34570.1} OS=Glycine max (Soybean) PE=4 SV=1	PREDICTED: fructan 6-exohydrolase-like [Glycine max]	PREDICTED: Glycine max fructan 6-exohydrolase-like (LOC100806220), mRNA
Glyma.17G227900.1	[G]	Carbohydrate transport and metabolism	Molecular Function: hydrolase activity, hydrolyzing O-glycosyl compounds (GO:0004553);; Biological Process: carbohydrate metabolic process (GO:0005975);;	--	[G]	Carbohydrate transport and metabolism	Glycosyl hydrolases family 32 N-terminal domain;; Glycosyl hydrolases family 32 C terminal	Fructan 6-exohydrolase {ECO:0000312|EMBL:CAD48404.1} (Precursor) OS=Beta vulgaris (Sugar beet) PE=1 SV=1	Uncharacterized protein {ECO:0000313|EnsemblPlants:GLYMA17G34590.1} OS=Glycine max (Soybean) PE=4 SV=1	PREDICTED: fructan 6-exohydrolase-like [Glycine max]	PREDICTED: Glycine max fructan 6-exohydrolase-like (LOC100806753), mRNA
Glyma.17G254100.1	[G]	Carbohydrate transport and metabolism	Molecular Function: beta-galactosidase activity (GO:0004565);; Biological Process: carbohydrate metabolic process (GO:0005975);; Biological Process: acetyl-CoA metabolic process (GO:0006084);; Biological Process: sterol biosynthetic process (GO:0016126);; Biological Process: brassinosteroid biosynthetic process (GO:0016132);; Molecular Function: carbohydrate binding (GO:0030246);; Molecular Funct…	--	[G]	Carbohydrate transport and metabolism	Glycosyl hydrolases family 35;; Beta-galactosidase;; Beta-galactosidase jelly roll domain	Beta-galactosidase 5 (Precursor) GN=BGAL5 OS=Arabidopsis thaliana (Mouse-ear cress) PE=2 SV=1	Beta-galactosidase {ECO:0000256|RuleBase:RU000675} OS=Glycine max (Soybean) PE=3 SV=1	Beta-galactosidase 5 [Glycine soja]	PREDICTED: Glycine max beta-galactosidase 5-like (LOC100804103), misc_RNA
Glyma.17G254100.2	[G]	Carbohydrate transport and metabolism	Molecular Function: beta-galactosidase activity (GO:0004565);; Biological Process: carbohydrate metabolic process (GO:0005975);; Biological Process: acetyl-CoA metabolic process (GO:0006084);; Biological Process: sterol biosynthetic process (GO:0016126);; Biological Process: brassinosteroid biosynthetic process (GO:0016132);; Molecular Function: carbohydrate binding (GO:0030246);; Molecular Funct…	--	[G]	Carbohydrate transport and metabolism	Glycosyl hydrolases family 35;; Beta-galactosidase jelly roll domain	Beta-galactosidase 5 (Precursor) GN=BGAL5 OS=Arabidopsis thaliana (Mouse-ear cress) PE=2 SV=1	Beta-galactosidase {ECO:0000256|RuleBase:RU000675} OS=Glycine max (Soybean) PE=3 SV=1	Beta-galactosidase 5 [Glycine soja]	PREDICTED: Glycine max beta-galactosidase 5-like (LOC100804103), misc_RNA
Glyma.18G002200.1	[MG]	--	Molecular Function: nucleotide binding (GO:0000166);; Cellular Component: endosome (GO:0005768);; Cellular Component: trans-Golgi network (GO:0005802);; Biological Process: carbohydrate metabolic process (GO:0005975);; Biological Process: tryptophan catabolic process (GO:0006569);; Biological Process: nucleotide-sugar metabolic process (GO:0009225);; Biological Process: indoleacetic acid biosynth…	K08679|0.0|pop:POPTR_597069|hypothetical protein	[M]	Cell wall/membrane/envelope biogenesis	NAD dependent epimerase/dehydratase family;; RmlD substrate binding domain;; 3-beta hydroxysteroid dehydrogenase/isomerase family;; Male sterility protein	UDP-glucuronate 4-epimerase 6 GN=F14O13.1 OS=Arabidopsis thaliana (Mouse-ear cress) PE=1 SV=1	Uncharacterized protein {ECO:0000313|EnsemblPlants:GLYMA18G00505.1} OS=Glycine max (Soybean) PE=4 SV=1	PREDICTED: UDP-glucuronate 4-epimerase 6-like [Glycine max]	PREDICTED: Glycine max UDP-glucuronate 4-epimerase 6-like (LOC100811409), misc_RNA
Glyma.18G013500.1	--	--	Molecular Function: hydrolase activity, hydrolyzing O-glycosyl compounds (GO:0004553);; Biological Process: carbohydrate metabolic process (GO:0005975);;	--	[G]	Carbohydrate transport and metabolism	--	--	Uncharacterized protein {ECO:0000313|EnsemblPlants:GLYMA18G01690.1} OS=Glycine max (Soybean) PE=4 SV=1	Putative alpha-galactosidase [Glycine soja]	PREDICTED: Glycine max uncharacterized LOC102661238 (LOC102661238), transcript variant X1, mRNA
Glyma.18G025900.2	--	--	Biological Process: cellular biosynthetic process (GO:0044249);; Biological Process: single-organism metabolic process (GO:0044710);; Biological Process: single-organism carbohydrate metabolic process (GO:0044723);; Biological Process: carbohydrate derivative metabolic process (GO:1901135);; Biological Process: organic substance biosynthetic process (GO:1901576);;	--	--	--	--	--	Uncharacterized protein {ECO:0000313|EnsemblPlants:GLYMA18G02950.1} OS=Glycine max (Soybean) PE=4 SV=1	PREDICTED: uncharacterized protein LOC100803254 isoform X1 [Glycine max]	PREDICTED: Glycine max uncharacterized LOC100803254 (LOC100803254), transcript variant X1, mRNA
Glyma.18G058300.1	--	--	Molecular Function: hydrolase activity, hydrolyzing O-glycosyl compounds (GO:0004553);; Biological Process: carbohydrate metabolic process (GO:0005975);; Biological Process: asymmetric cell division (GO:0008356);; Biological Process: cytokinin-activated signaling pathway (GO:0009736);; Molecular Function: cation binding (GO:0043169);; Cellular Component: anchored component of plasma membrane (GO:…	--	--	--	Glycosyl hydrolases family 17;; X8 domain	Glucan endo-1,3-beta-glucosidase 9 (Precursor) GN=At5g58480 OS=Arabidopsis thaliana (Mouse-ear cress) PE=1 SV=1	Uncharacterized protein {ECO:0000313|EnsemblPlants:GLYMA18G06570.1} OS=Glycine max (Soybean) PE=3 SV=1	PREDICTED: glucan endo-1,3-beta-glucosidase 9-like [Glycine max]	PREDICTED: Glycine max glucan endo-1,3-beta-glucosidase 9-like (LOC100809284), mRNA
Glyma.18G139900.1	--	--	Molecular Function: polygalacturonase activity (GO:0004650);; Cellular Component: extracellular region (GO:0005576);; Biological Process: carbohydrate metabolic process (GO:0005975);; Molecular Function: galacturan 1,4-alpha-galacturonidase activity (GO:0047911);;	--	--	--	Glycosyl hydrolases family 28;; Pectate lyase superfamily protein	Polygalacturonase At1g48100 (Precursor) GN=At1g48100 OS=Arabidopsis thaliana (Mouse-ear cress) PE=2 SV=1	Uncharacterized protein {ECO:0000313|EnsemblPlants:GLYMA18G19670.1} OS=Glycine max (Soybean) PE=3 SV=1	PREDICTED: polygalacturonase At1g48100-like isoform X1 [Glycine max]	PREDICTED: Glycine max polygalacturonase At1g48100-like (LOC100783813), transcript variant X1, mRNA
Glyma.18G236700.1	[M]	Cell wall/membrane/envelope biogenesis	Molecular Function: polygalacturonase activity (GO:0004650);; Cellular Component: extracellular region (GO:0005576);; Biological Process: carbohydrate metabolic process (GO:0005975);;	--	--	--	Glycosyl hydrolases family 28;; Pectate lyase superfamily protein	Probable polygalacturonase OS=Vitis vinifera (Grape) PE=1 SV=1	Uncharacterized protein {ECO:0000313|EnsemblPlants:GLYMA09G39200.1} OS=Glycine max (Soybean) PE=3 SV=1	PREDICTED: probable polygalacturonase [Glycine max]	PREDICTED: Glycine max probable polygalacturonase-like (LOC100816232), mRNA
Glyma.18G286200.1	[G]	Carbohydrate transport and metabolism	Molecular Function: beta-N-acetylhexosaminidase activity (GO:0004563);; Cellular Component: vacuole (GO:0005773);; Cellular Component: cytosol (GO:0005829);; Biological Process: carbohydrate metabolic process (GO:0005975);; Cellular Component: plant-type cell wall (GO:0009505);; Molecular Function: cation binding (GO:0043169);;	K12373|0.0|vvi:100251825|hypothetical protein LOC100251825	[G]	Carbohydrate transport and metabolism	Glycosyl hydrolase family 20, catalytic domain;; beta-acetyl hexosaminidase like	Beta-hexosaminidase 1 (Precursor) GN=T26I12.140 OS=Arabidopsis thaliana (Mouse-ear cress) PE=1 SV=1	Beta-hexosaminidase {ECO:0000256|PIRNR:PIRNR001093} OS=Glycine max (Soybean) PE=3 SV=2	PREDICTED: beta-hexosaminidase 1-like [Glycine max]	PREDICTED: Glycine max beta-hexosaminidase 1-like (LOC100776871), mRNA
Glyma.18G296300.1	[G]	Carbohydrate transport and metabolism	Molecular Function: mannose-6-phosphate isomerase activity (GO:0004476);; Biological Process: carbohydrate metabolic process (GO:0005975);; Molecular Function: zinc ion binding (GO:0008270);; Biological Process: GDP-mannose biosynthetic process (GO:0009298);;	K01809|0.0|vvi:100263511|hypothetical protein LOC100263511	[G]	Carbohydrate transport and metabolism	Phosphomannose isomerase type I	Mannose-6-phosphate isomerase 1 GN=F16B3.20 OS=Arabidopsis thaliana (Mouse-ear cress) PE=1 SV=1	Mannose-6-phosphate isomerase {ECO:0000256|RuleBase:RU000611} OS=Glycine max (Soybean) PE=3 SV=1	PREDICTED: mannose-6-phosphate isomerase 1-like [Glycine max]	PREDICTED: Glycine max mannose-6-phosphate isomerase 1-like (LOC100805195), mRNA
Glyma.19G056000.1	--	--	Cellular Component: nucleus (GO:0005634);; Biological Process: regulation of carbohydrate metabolic process (GO:0006109);; Biological Process: sucrose mediated signaling (GO:0009745);;	--	--	--	Cell division control protein 14, SIN component	--	Uncharacterized protein {ECO:0000313|EnsemblPlants:GLYMA19G08260.1} OS=Glycine max (Soybean) PE=4 SV=1	Pentatricopeptide repeat-containing protein, mitochondrial, partial [Glycine soja]	Glycine max uncharacterized LOC100808750 (LOC100808750), mRNA
Glyma.19G057200.1	[G]	Carbohydrate transport and metabolism	Biological Process: carbohydrate metabolic process (GO:0005975);; Molecular Function: isomerase activity (GO:0016853);; Molecular Function: carbohydrate binding (GO:0030246);;	K01792|1e-175|rcu:RCOM_1064680|aldose 1-epimerase, putative	[G]	Carbohydrate transport and metabolism	Aldose 1-epimerase	Putative glucose-6-phosphate 1-epimerase OS=Cenchrus ciliaris (Buffelgrass) PE=2 SV=1	Uncharacterized protein {ECO:0000313|EnsemblPlants:GLYMA19G09050.1} OS=Glycine max (Soybean) PE=4 SV=1	Putative glucose-6-phosphate 1-epimerase [Glycine soja]	Glycine max putative glucose-6-phosphate 1-epimerase-like (LOC100801138), mRNA >gi|255645148|gb|BT097829.1| Soybean clone JCVI-FLGm-22J15 unknown mRNA
Glyma.19G076200.1	--	--	Molecular Function: hydrolase activity, hydrolyzing O-glycosyl compounds (GO:0004553);; Biological Process: carbohydrate metabolic process (GO:0005975);;	--	[M]	Cell wall/membrane/envelope biogenesis	Glycosyl hydrolases family 18	Basic endochitinase (Precursor) OS=Nicotiana tabacum (Common tobacco) PE=2 SV=1	Uncharacterized protein {ECO:0000313|EnsemblPlants:GLYMA19G22510.1} OS=Glycine max (Soybean) PE=3 SV=2	PREDICTED: basic endochitinase-like [Glycine max]	PREDICTED: Glycine max basic endochitinase-like (LOC100801689), mRNA
Glyma.19G195400.1	[G]	Carbohydrate transport and metabolism	Molecular Function: sucrose alpha-glucosidase activity (GO:0004575);; Biological Process: carbohydrate metabolic process (GO:0005975);;	K01193|0.0|rcu:RCOM_0293270|Beta-fructofuranosidase, insoluble isoenzyme 3 precursor, putative (EC:3.2.1.26)	[G]	Carbohydrate transport and metabolism	Glycosyl hydrolases family 32 N-terminal domain;; Glycosyl hydrolases family 32 C terminal	Beta-fructofuranosidase, insoluble isoenzyme 1 (Precursor) GN=INV1 OS=Daucus carota (Wild carrot) PE=1 SV=1	Uncharacterized protein {ECO:0000313|EnsemblPlants:GLYMA19G38160.1} OS=Glycine max (Soybean) PE=4 SV=2	PREDICTED: beta-fructofuranosidase, insoluble isoenzyme 1-like [Glycine max]	PREDICTED: Glycine max beta-fructofuranosidase, insoluble isoenzyme 1-like (LOC100777418), mRNA
Glyma.19G212700.1	--	--	Biological Process: carbohydrate metabolic process (GO:0005975);; Molecular Function: cellulase activity (GO:0008810);;	--	--	--	Glycosyl hydrolase family 9	Endoglucanase 17 (Precursor) GN=At4g02290 OS=Arabidopsis thaliana (Mouse-ear cress) PE=2 SV=1	Endoglucanase {ECO:0000256|RuleBase:RU361166} OS=Glycine max (Soybean) PE=3 SV=1	Endoglucanase 17 [Glycine soja]	PREDICTED: Glycine max endoglucanase 17-like (CEL7), mRNA
Glyma.19G215500.1	[G]	Carbohydrate transport and metabolism	Biological Process: carbohydrate metabolic process (GO:0005975);; Molecular Function: beta-glucosidase activity (GO:0008422);; Cellular Component: plant-type cell wall (GO:0009505);; Biological Process: response to arsenic-containing substance (GO:0046685);;	K05349|0.0|rcu:RCOM_1347430|Beta-glucosidase, putative (EC:3.2.1.21)	--	--	Glycosyl hydrolase family 3 N terminal domain;; Glycosyl hydrolase family 3 C-terminal domain;; Fibronectin type III-like domain	Probable beta-D-xylosidase 2 (Precursor) GN=BXL2 OS=Arabidopsis thaliana (Mouse-ear cress) PE=2 SV=1	Uncharacterized protein {ECO:0000313|EnsemblPlants:GLYMA19G40300.1} OS=Glycine max (Soybean) PE=4 SV=2	PREDICTED: probable beta-D-xylosidase 2-like [Glycine max]	PREDICTED: Glycine max probable beta-D-xylosidase 2-like (LOC100809501), mRNA
Glyma.19G215500.2	--	--	Biological Process: carbohydrate metabolic process (GO:0005975);; Molecular Function: beta-glucosidase activity (GO:0008422);; Cellular Component: plant-type cell wall (GO:0009505);; Biological Process: response to arsenic-containing substance (GO:0046685);;	K05349|0.0|rcu:RCOM_1347430|Beta-glucosidase, putative (EC:3.2.1.21)	--	--	Glycosyl hydrolase family 3 C-terminal domain;; Glycosyl hydrolase family 3 N terminal domain;; Fibronectin type III-like domain	Probable beta-D-xylosidase 2 (Precursor) GN=BXL2 OS=Arabidopsis thaliana (Mouse-ear cress) PE=2 SV=1	Uncharacterized protein {ECO:0000313|EnsemblPlants:GLYMA19G40300.2} OS=Glycine max (Soybean) PE=4 SV=1	PREDICTED: probable beta-D-xylosidase 2-like [Glycine max]	PREDICTED: Glycine max probable beta-D-xylosidase 2-like (LOC100809501), mRNA
Glyma.19G215500.3	--	--	Biological Process: carbohydrate metabolic process (GO:0005975);; Molecular Function: beta-glucosidase activity (GO:0008422);;	K05349|0.0|rcu:RCOM_1347430|Beta-glucosidase, putative (EC:3.2.1.21)	--	--	Glycosyl hydrolase family 3 C-terminal domain;; Glycosyl hydrolase family 3 N terminal domain;; Fibronectin type III-like domain	Probable beta-D-xylosidase 2 (Precursor) GN=BXL2 OS=Arabidopsis thaliana (Mouse-ear cress) PE=2 SV=1	Uncharacterized protein {ECO:0000313|EnsemblPlants:GLYMA19G40300.2} OS=Glycine max (Soybean) PE=4 SV=1	PREDICTED: probable beta-D-xylosidase 2-like [Glycine max]	PREDICTED: Glycine max probable beta-D-xylosidase 2-like (LOC100809501), mRNA
Glyma.19G219700.1	--	--	Molecular Function: polygalacturonase activity (GO:0004650);; Cellular Component: extracellular region (GO:0005576);; Biological Process: carbohydrate metabolic process (GO:0005975);;	--	--	--	Glycosyl hydrolases family 28;; Pectate lyase superfamily protein	Polygalacturonase At1g48100 (Precursor) GN=At1g48100 OS=Arabidopsis thaliana (Mouse-ear cress) PE=2 SV=1	Uncharacterized protein {ECO:0000313|EnsemblPlants:GLYMA19G40740.1} OS=Glycine max (Soybean) PE=3 SV=1	PREDICTED: polygalacturonase At1g48100-like isoform X1 [Glycine max]	PREDICTED: Glycine max polygalacturonase At1g48100-like (LOC100778836), transcript variant X1, mRNA
Glyma.19G221800.1	[R]	General function prediction only	Molecular Function: chitinase activity (GO:0004568);; Biological Process: carbohydrate metabolic process (GO:0005975);; Biological Process: chitin catabolic process (GO:0006032);; Biological Process: cell wall macromolecule catabolic process (GO:0016998);;	--	[R]	General function prediction only	Chitinase class I	Chitinase 10 (Precursor) OS=Oryza sativa subsp. japonica (Rice) PE=2 SV=1	Uncharacterized protein {ECO:0000313|EnsemblPlants:GLYMA19G40960.1} OS=Glycine max (Soybean) PE=2 SV=1	uncharacterized protein LOC100784196 precursor [Glycine max]	Glycine max chitinase 10-like (LOC100784196), mRNA
Glyma.19G223000.1	[G]	Carbohydrate transport and metabolism	Molecular Function: hydrolase activity, hydrolyzing O-glycosyl compounds (GO:0004553);; Biological Process: carbohydrate metabolic process (GO:0005975);;	--	--	--	Cellulase (glycosyl hydrolase family 5);; Sugar-binding cellulase-like	Mannan endo-1,4-beta-mannosidase 4 (Precursor) GN=MAN4 OS=Solanum lycopersicum (Tomato) PE=1 SV=2	Uncharacterized protein {ECO:0000313|EnsemblPlants:GLYMA19G41090.1} OS=Glycine max (Soybean) PE=3 SV=1	PREDICTED: mannan endo-1,4-beta-mannosidase 4-like [Glycine max]	PREDICTED: Glycine max mannan endo-1,4-beta-mannosidase 4-like (LOC100787923), mRNA
Glyma.20G023200.1	[M]	Cell wall/membrane/envelope biogenesis	Molecular Function: polygalacturonase activity (GO:0004650);; Cellular Component: extracellular region (GO:0005576);; Biological Process: carbohydrate metabolic process (GO:0005975);; Molecular Function: galacturan 1,4-alpha-galacturonidase activity (GO:0047911);;	K01184|0.0|rcu:RCOM_1267820|Polygalacturonase precursor, putative (EC:3.2.1.67)	--	--	Glycosyl hydrolases family 28;; Pectate lyase superfamily protein	Polygalacturonase (Precursor) OS=Prunus persica (Peach) PE=2 SV=1	Uncharacterized protein {ECO:0000313|EnsemblPlants:GLYMA20G02840.1} OS=Glycine max (Soybean) PE=3 SV=2	PREDICTED: polygalacturonase-like [Glycine max]	PREDICTED: Glycine max polygalacturonase-like (LOC100793088), mRNA
Glyma.20G133900.1	[G]	Carbohydrate transport and metabolism	Cellular Component: cell wall (GO:0005618);; Biological Process: carbohydrate metabolic process (GO:0005975);; Molecular Function: beta-glucosidase activity (GO:0008422);;	--	--	--	Glycosyl hydrolase family 3 N terminal domain;; Glycosyl hydrolase family 3 C-terminal domain;; Fibronectin type III-like domain	Probable beta-D-xylosidase 5 (Precursor) GN=BXL5 OS=Arabidopsis thaliana (Mouse-ear cress) PE=2 SV=2	Uncharacterized protein {ECO:0000313|EnsemblPlants:GLYMA20G27011.1} OS=Glycine max (Soybean) PE=4 SV=1	PREDICTED: probable beta-D-xylosidase 5-like [Glycine max]	PREDICTED: Glycine max probable beta-D-xylosidase 5-like (LOC100817869), mRNA
Glyma.20G134100.1	[J]	Translation, ribosomal structure and biogenesis	Molecular Function: catalytic activity (GO:0003824);; Biological Process: carbohydrate metabolic process (GO:0005975);;	--	--	--	--	FIP1[V]-like protein {ECO:0000303|PubMed:16282318} OS=Arabidopsis thaliana (Mouse-ear cress) PE=1 SV=1	Uncharacterized protein {ECO:0000313|EnsemblPlants:GLYMA20G27030.1} OS=Glycine max (Soybean) PE=4 SV=1	hypothetical protein glysoja_020023 [Glycine soja]	PREDICTED: Glycine max zinc finger CCCH domain-containing protein 13-like (LOC100777449), misc_RNA
Glyma.20G216000.1	--	--	Biological Process: carbohydrate metabolic process (GO:0005975);; Molecular Function: raffinose alpha-galactosidase activity (GO:0052692);;	K07407|0.0|pop:POPTR_786149|alpha-galactosidase (EC:3.2.1.22)	[G]	Carbohydrate transport and metabolism	Melibiase	Alpha-galactosidase (Precursor) OS=Cyamopsis tetragonoloba (Guar) PE=1 SV=1	Alpha-galactosidase {ECO:0000256|RuleBase:RU361168} OS=Glycine max (Soybean) PE=3 SV=1	PREDICTED: alpha-galactosidase-like [Glycine max]	PREDICTED: Glycine max alpha-galactosidase-like (LOC100797088), mRNA
Glyma.U018900.1	[G]	Carbohydrate transport and metabolism	Molecular Function: beta-galactosidase activity (GO:0004565);; Biological Process: carbohydrate metabolic process (GO:0005975);; Molecular Function: carbohydrate binding (GO:0030246);;	--	[G]	Carbohydrate transport and metabolism	Glycosyl hydrolases family 35;; Galactose binding lectin domain;; Beta-galactosidase;; Glycosyl hydrolases family 2, sugar binding domain	Beta-galactosidase 8 (Precursor) GN=BGAL8 OS=Arabidopsis thaliana (Mouse-ear cress) PE=2 SV=2	Beta-galactosidase {ECO:0000256|RuleBase:RU000675} OS=Glycine max (Soybean) PE=3 SV=1	PREDICTED: beta-galactosidase 8-like [Glycine max]	PREDICTED: Glycine max beta-galactosidase 8-like (LOC100796895), mRNA
Glyma.02G007400.1	[R]	General function prediction only	Molecular Function: chitinase activity (GO:0004568);; Biological Process: carbohydrate metabolic process (GO:0005975);; Biological Process: chitin catabolic process (GO:0006032);; Biological Process: cell wall macromolecule catabolic process (GO:0016998);;	--	[R]	General function prediction only	Chitinase class I	Chitinase 10 (Precursor) OS=Oryza sativa subsp. japonica (Rice) PE=2 SV=1	Uncharacterized protein {ECO:0000313|EnsemblPlants:GLYMA02G01020.1} OS=Glycine max (Soybean) PE=4 SV=1	Chitinase 10 [Glycine soja]	PREDICTED: Glycine max chitinase 10-like (LOC100785397), misc_RNA
Glyma.02G015600.1	[M]	Cell wall/membrane/envelope biogenesis	Molecular Function: polygalacturonase activity (GO:0004650);; Cellular Component: extracellular region (GO:0005576);; Biological Process: carbohydrate metabolic process (GO:0005975);;	--	--	--	Glycosyl hydrolases family 28;; Pectate lyase superfamily protein	Probable polygalacturonase OS=Vitis vinifera (Grape) PE=1 SV=1	Uncharacterized protein {ECO:0000313|EnsemblPlants:GLYMA02G01910.1} OS=Glycine max (Soybean) PE=3 SV=2	PREDICTED: probable polygalacturonase [Glycine max]	PREDICTED: Glycine max probable polygalacturonase-like (LOC100801823), mRNA
Glyma.02G015600.2	[M]	Cell wall/membrane/envelope biogenesis	Molecular Function: polygalacturonase activity (GO:0004650);; Cellular Component: extracellular region (GO:0005576);; Biological Process: carbohydrate metabolic process (GO:0005975);;	--	--	--	Glycosyl hydrolases family 28;; Right handed beta helix region	Probable polygalacturonase OS=Vitis vinifera (Grape) PE=1 SV=1	Uncharacterized protein {ECO:0000313|EnsemblPlants:GLYMA02G01910.1} OS=Glycine max (Soybean) PE=3 SV=2	Putative polygalacturonase [Glycine soja]	PREDICTED: Glycine max probable polygalacturonase-like (LOC100801823), mRNA
Glyma.02G016300.1	--	--	Molecular Function: polygalacturonase activity (GO:0004650);; Cellular Component: extracellular region (GO:0005576);; Biological Process: carbohydrate metabolic process (GO:0005975);;	K01213|1e-146|pop:POPTR_552472|hypothetical protein	--	--	Glycosyl hydrolases family 28;; Pectate lyase superfamily protein	Exopolygalacturonase clone GBGE184 (Precursor) GN=PGA3 OS=Arabidopsis thaliana (Mouse-ear cress) PE=2 SV=1	Uncharacterized protein {ECO:0000313|EnsemblPlants:GLYMA02G01980.1} OS=Glycine max (Soybean) PE=3 SV=2	PREDICTED: exopolygalacturonase clone GBGE184-like [Glycine max]	PREDICTED: Glycine max exopolygalacturonase clone GBGE184-like (LOC100802357), mRNA
Glyma.02G071400.2	--	--	Biological Process: carbohydrate metabolic process (GO:0005975);; Molecular Function: glucan endo-1,3-beta-D-glucosidase activity (GO:0042973);;	--	--	--	Glycosyl hydrolases family 17;; X8 domain	Glucan endo-1,3-beta-glucosidase 8 (Precursor) GN=At1g64760 OS=Arabidopsis thaliana (Mouse-ear cress) PE=1 SV=2	Uncharacterized protein {ECO:0000313|EnsemblPlants:GLYMA02G07840.1} OS=Glycine max (Soybean) PE=3 SV=2	Glucan endo-1,3-beta-glucosidase 8 [Glycine soja]	PREDICTED: Glycine max glucan endo-1,3-beta-glucosidase 8-like (LOC100788417), mRNA
Glyma.02G155700.1	[G]	Carbohydrate transport and metabolism	Molecular Function: hydrolase activity, hydrolyzing O-glycosyl compounds (GO:0004553);; Cellular Component: peroxisome (GO:0005777);; Biological Process: carbohydrate metabolic process (GO:0005975);; Cellular Component: membrane (GO:0016020);; Biological Process: small molecule metabolic process (GO:0044281);; Biological Process: purine-containing compound metabolic process (GO:0072521);;	--	[G]	Carbohydrate transport and metabolism	Glycosyl hydrolase family 1	Hydroxyisourate hydrolase (Precursor) GN=HIUH OS=Glycine max (Soybean) PE=1 SV=1	Uncharacterized protein {ECO:0000313|EnsemblPlants:GLYMA14G39230.1} OS=Glycine max (Soybean) PE=3 SV=1	Hydroxyisourate hydrolase [Glycine soja]	PREDICTED: Glycine max hydroxyisourate hydrolase-like (LOC100803592), mRNA
Glyma.02G225000.1	[G]	Carbohydrate transport and metabolism	Molecular Function: hydrolase activity, hydrolyzing O-glycosyl compounds (GO:0004553);; Biological Process: carbohydrate metabolic process (GO:0005975);;	K01188|0.0|vvi:100255282|hypothetical protein LOC100255282	--	--	Glycosyl hydrolase family 3 N terminal domain;; Glycosyl hydrolase family 3 C-terminal domain	Probable beta-D-xylosidase 2 (Precursor) GN=BXL2 OS=Arabidopsis thaliana (Mouse-ear cress) PE=2 SV=1	Uncharacterized protein {ECO:0000313|EnsemblPlants:GLYMA02G39010.1} OS=Glycine max (Soybean) PE=3 SV=2	PREDICTED: lysosomal beta glucosidase-like [Glycine max]	PREDICTED: Glycine max lysosomal beta glucosidase-like (LOC100799660), mRNA
Glyma.02G225000.2	[G]	Carbohydrate transport and metabolism	Molecular Function: hydrolase activity, hydrolyzing O-glycosyl compounds (GO:0004553);; Biological Process: carbohydrate metabolic process (GO:0005975);;	K01188|0.0|pop:POPTR_804519|hypothetical protein	--	--	Glycosyl hydrolase family 3 N terminal domain;; Glycosyl hydrolase family 3 C-terminal domain	Probable beta-D-xylosidase 2 (Precursor) GN=BXL2 OS=Arabidopsis thaliana (Mouse-ear cress) PE=2 SV=1	Uncharacterized protein {ECO:0000313|EnsemblPlants:GLYMA02G39010.1} OS=Glycine max (Soybean) PE=3 SV=2	Lysosomal beta glucosidase [Glycine soja]	PREDICTED: Glycine max lysosomal beta glucosidase-like (LOC100799660), mRNA
Glyma.02G225000.5	[G]	Carbohydrate transport and metabolism	Molecular Function: hydrolase activity, hydrolyzing O-glycosyl compounds (GO:0004553);; Biological Process: carbohydrate metabolic process (GO:0005975);;	K01188|0.0|pop:POPTR_804519|hypothetical protein	--	--	Glycosyl hydrolase family 3 N terminal domain;; Glycosyl hydrolase family 3 C-terminal domain	Probable beta-D-xylosidase 2 (Precursor) GN=BXL2 OS=Arabidopsis thaliana (Mouse-ear cress) PE=2 SV=1	Uncharacterized protein {ECO:0000313|EnsemblPlants:GLYMA02G39010.1} OS=Glycine max (Soybean) PE=3 SV=2	Lysosomal beta glucosidase [Glycine soja]	PREDICTED: Glycine max lysosomal beta glucosidase-like (LOC100799660), mRNA
Glyma.03G256800.2	[R]	General function prediction only	Molecular Function: chitinase activity (GO:0004568);; Cellular Component: endoplasmic reticulum (GO:0005783);; Biological Process: carbohydrate metabolic process (GO:0005975);; Biological Process: chitin catabolic process (GO:0006032);; Molecular Function: cation binding (GO:0043169);;	--	[G]	Carbohydrate transport and metabolism	Glycosyl hydrolases family 18	--	Uncharacterized protein {ECO:0000313|EnsemblPlants:GLYMA03G41760.2} OS=Glycine max (Soybean) PE=3 SV=1	PREDICTED: chitinase domain-containing protein 1 isoform X2 [Glycine max]	PREDICTED: Glycine max chitinase domain-containing protein 1-like (LOC100779538), transcript variant X2, mRNA
Glyma.04G091300.2	--	--	Biological Process: carbohydrate metabolic process (GO:0005975);; Molecular Function: lyase activity (GO:0016829);; Molecular Function: carbohydrate binding (GO:0030246);;	--	--	--	Rhamnogalacturonate lyase family;; Polysaccharide lyase family 4, domain III;; Polysaccharide lyase family 4, domain II	--	Uncharacterized protein {ECO:0000313|EnsemblPlants:GLYMA04G09680.1} OS=Glycine max (Soybean) PE=4 SV=2	PREDICTED: rhamnogalacturonate lyase B-like [Glycine max]	PREDICTED: Glycine max rhamnogalacturonate lyase B-like (LOC100786488), mRNA
Glyma.04G111300.1	--	--	Molecular Function: hydrolase activity, hydrolyzing O-glycosyl compounds (GO:0004553);; Biological Process: carbohydrate metabolic process (GO:0005975);;	--	--	--	Glycosyl hydrolase family 9	Endoglucanase 9 (Precursor) GN=CEL3 OS=Arabidopsis thaliana (Mouse-ear cress) PE=1 SV=1	Uncharacterized protein {ECO:0000313|EnsemblPlants:GLYMA04G12290.1} OS=Glycine max (Soybean) PE=4 SV=1	PREDICTED: endoglucanase 9-like [Glycine max]	PREDICTED: Glycine max endoglucanase 9-like (LOC100788283), mRNA
Glyma.04G121400.1	--	--	Molecular Function: beta-galactosidase activity (GO:0004565);; Biological Process: carbohydrate metabolic process (GO:0005975);; Biological Process: polyamine catabolic process (GO:0006598);; Biological Process: plant-type cell wall organization (GO:0009664);; Biological Process: phenylpropanoid metabolic process (GO:0009698);; Biological Process: plant-type cell wall biogenesis (GO:0009832);; Bi…	--	[G]	Carbohydrate transport and metabolism	Glycosyl hydrolases family 35	Beta-galactosidase 3 (Precursor) OS=Arabidopsis thaliana (Mouse-ear cress) PE=1 SV=1	Uncharacterized protein {ECO:0000313|EnsemblPlants:GLYMA04G14301.1} OS=Glycine max (Soybean) PE=4 SV=1	Beta-galactosidase 3 [Glycine soja]	PREDICTED: Glycine max beta-galactosidase 3-like (LOC100814111), mRNA
Glyma.04G123900.3	[G]	Carbohydrate transport and metabolism	Biological Process: carbohydrate metabolic process (GO:0005975);; Cellular Component: chloroplast (GO:0009507);; Molecular Function: carbohydrate binding (GO:0030246);; Molecular Function: maltose alpha-glucosidase activity (GO:0032450);;	K01187|0.0|rcu:RCOM_0866510|neutral alpha-glucosidase ab precursor, putative (EC:3.2.1.20)	[GMO]	--	Glycosyl hydrolases family 31;; Galactose mutarotase-like	Probable glucan 1,3-alpha-glucosidase (Precursor) GN=MGI19.5 OS=Arabidopsis thaliana (Mouse-ear cress) PE=1 SV=1	Uncharacterized protein {ECO:0000313|EnsemblPlants:GLYMA04G14810.1} OS=Glycine max (Soybean) PE=3 SV=2	PREDICTED: lysosomal alpha-glucosidase-like isoform X1 [Glycine max]	PREDICTED: Glycine max lysosomal alpha-glucosidase-like (LOC100809690), transcript variant X3, mRNA
Glyma.05G133400.1	--	--	Molecular Function: polygalacturonase activity (GO:0004650);; Cellular Component: extracellular region (GO:0005576);; Biological Process: carbohydrate metabolic process (GO:0005975);; Molecular Function: galacturan 1,4-alpha-galacturonidase activity (GO:0047911);;	--	--	--	Glycosyl hydrolases family 28;; Pectate lyase superfamily protein;; Right handed beta helix region	Polygalacturonase At1g48100 (Precursor) GN=At1g48100 OS=Arabidopsis thaliana (Mouse-ear cress) PE=2 SV=1	Uncharacterized protein {ECO:0000313|EnsemblPlants:GLYMA05G26390.1} OS=Glycine max (Soybean) PE=3 SV=1	PREDICTED: polygalacturonase At1g48100 [Glycine max]	PREDICTED: Glycine max polygalacturonase precursor (PG7), mRNA
Glyma.05G156000.1	--	--	Molecular Function: hydrolase activity, hydrolyzing O-glycosyl compounds (GO:0004553);; Biological Process: carbohydrate metabolic process (GO:0005975);;	--	--	--	Glycosyl hydrolases family 17;; X8 domain	Glucan endo-1,3-beta-glucosidase 4 (Precursor) GN=At3g13560 OS=Arabidopsis thaliana (Mouse-ear cress) PE=1 SV=1	Uncharacterized protein {ECO:0000313|EnsemblPlants:GLYMA05G28870.1} OS=Glycine max (Soybean) PE=3 SV=1	PREDICTED: glucan endo-1,3-beta-glucosidase 4-like [Glycine max]	PREDICTED: Glycine max glucan endo-1,3-beta-glucosidase 4-like (LOC100784409), mRNA
Glyma.05G210900.1	[M]	Cell wall/membrane/envelope biogenesis	Molecular Function: polygalacturonase activity (GO:0004650);; Cellular Component: extracellular region (GO:0005576);; Biological Process: carbohydrate metabolic process (GO:0005975);;	--	--	--	Glycosyl hydrolases family 28;; Pectate lyase superfamily protein	Probable polygalacturonase OS=Vitis vinifera (Grape) PE=1 SV=1	Uncharacterized protein {ECO:0000313|EnsemblPlants:GLYMA05G37490.1} OS=Glycine max (Soybean) PE=3 SV=2	PREDICTED: probable polygalacturonase-like isoform X1 [Glycine max]	PREDICTED: Glycine max probable polygalacturonase-like (LOC100785841), transcript variant X1, mRNA
Glyma.05G219200.1	--	--	Molecular Function: catalytic activity (GO:0003824);; Biological Process: carbohydrate metabolic process (GO:0005975);;	--	--	--	Glycosyl hydrolase family 14	Beta-amylase 1, chloroplastic (Precursor) GN=F14O13.12 OS=Arabidopsis thaliana (Mouse-ear cress) PE=1 SV=1	Uncharacterized protein {ECO:0000313|EnsemblPlants:GLYMA05G36640.1} OS=Glycine max (Soybean) PE=3 SV=2	PREDICTED: beta-amylase 1, chloroplastic-like isoform 1 [Glycine max]	PREDICTED: Glycine max beta-amylase 1, chloroplastic-like (LOC100805981), transcript variant 1, mRNA
Glyma.05G225800.1	--	--	Biological Process: carbohydrate metabolic process (GO:0005975);; Molecular Function: glucan endo-1,3-beta-D-glucosidase activity (GO:0042973);;	--	--	--	Glycosyl hydrolases family 17;; X8 domain	Glucan endo-1,3-beta-glucosidase 13 (Precursor) GN=At5g56590 OS=Arabidopsis thaliana (Mouse-ear cress) PE=1 SV=1	Uncharacterized protein {ECO:0000313|EnsemblPlants:GLYMA05G35955.1} OS=Glycine max (Soybean) PE=3 SV=1	PREDICTED: glucan endo-1,3-beta-glucosidase 13 [Glycine max]	PREDICTED: Glycine max glucan endo-1,3-beta-glucosidase 13-like (LOC100794295), mRNA
Glyma.06G056700.1	--	--	Molecular Function: hydrolase activity, hydrolyzing O-glycosyl compounds (GO:0004553);; Biological Process: carbohydrate metabolic process (GO:0005975);;	K01179|0.0|ath:AT3G43860|AtGH9A4 (Arabidopsis thaliana Glycosyl Hydrolase 9A4)	--	--	Glycosyl hydrolase family 9	Endoglucanase 16 (Precursor) GN=At3g43860 OS=Arabidopsis thaliana (Mouse-ear cress) PE=2 SV=1	Uncharacterized protein {ECO:0000313|EnsemblPlants:GLYMA06G05950.2} OS=Glycine max (Soybean) PE=4 SV=1	PREDICTED: endoglucanase 16-like [Glycine max]	PREDICTED: Glycine max endoglucanase 16-like (LOC100810971), mRNA
Glyma.06G318500.2	[G]	Carbohydrate transport and metabolism	Molecular Function: hydrolase activity, hydrolyzing O-glycosyl compounds (GO:0004553);; Biological Process: carbohydrate metabolic process (GO:0005975);;	--	[G]	Carbohydrate transport and metabolism	Glycosyl hydrolases family 32 N-terminal domain;; Glycosyl hydrolases family 32 C terminal	Beta-fructofuranosidase, soluble isoenzyme I (Precursor) GN=INV*DC4 OS=Daucus carota (Wild carrot) PE=1 SV=2	Uncharacterized protein {ECO:0000313|EnsemblPlants:GLYMA06G47640.3} OS=Glycine max (Soybean) PE=4 SV=1	Beta-fructofuranosidase, soluble isoenzyme I [Glycine soja]	PREDICTED: Glycine max beta-fructofuranosidase, soluble isoenzyme I-like (LOC100819161), mRNA
Glyma.06G319400.1	--	--	Molecular Function: hydrolase activity, hydrolyzing O-glycosyl compounds (GO:0004553);; Biological Process: carbohydrate metabolic process (GO:0005975);; Molecular Function: protein binding, bridging (GO:0030674);; Molecular Function: actin filament binding (GO:0051015);;	--	--	--	Cellulase (glycosyl hydrolase family 5)	--	Uncharacterized protein {ECO:0000313|EnsemblPlants:GLYMA06G47750.1} OS=Glycine max (Soybean) PE=3 SV=1	Putative glucan 1,3-beta-glucosidase A [Glycine soja]	PREDICTED: Glycine max uncharacterized LOC100776945 (LOC100776945), mRNA
Glyma.06G319500.1	[G]	Carbohydrate transport and metabolism	Molecular Function: hydrolase activity, hydrolyzing O-glycosyl compounds (GO:0004553);; Biological Process: carbohydrate metabolic process (GO:0005975);; Molecular Function: protein binding, bridging (GO:0030674);; Molecular Function: actin filament binding (GO:0051015);;	--	--	--	Cellulase (glycosyl hydrolase family 5);; Fascin domain;; Beta-galactosidase	--	Uncharacterized protein {ECO:0000313|EnsemblPlants:ORGLA10G0064600.1} OS=Oryza glaberrima (African rice) PE=3 SV=1	Putative glucan 1,3-beta-glucosidase A [Glycine soja]	PREDICTED: Glycine max uncharacterized LOC100776945 (LOC100776945), mRNA
Glyma.06G323100.1	--	--	Molecular Function: hydrolase activity, hydrolyzing O-glycosyl compounds (GO:0004553);; Biological Process: carbohydrate metabolic process (GO:0005975);;	--	--	--	Glycosyl hydrolase family 9	Endoglucanase 9 (Precursor) GN=CEL3 OS=Arabidopsis thaliana (Mouse-ear cress) PE=1 SV=1	Endoglucanase {ECO:0000256|RuleBase:RU361166} OS=Glycine max (Soybean) PE=3 SV=1	PREDICTED: endoglucanase 9-like [Glycine max]	PREDICTED: Glycine max endoglucanase 9-like (LOC100791156), mRNA
Glyma.07G096600.1	[G]	Carbohydrate transport and metabolism	Biological Process: photoreactive repair (GO:0000719);; Molecular Function: phosphoacetylglucosamine mutase activity (GO:0004610);; Cellular Component: mitochondrion (GO:0005739);; Cellular Component: cytosol (GO:0005829);; Biological Process: carbohydrate metabolic process (GO:0005975);; Biological Process: response to UV (GO:0009411);; Cellular Component: plasmodesma (GO:0009506);;	K01836|0.0|vvi:100259116|hypothetical protein LOC100259116	[G]	Carbohydrate transport and metabolism	Phosphoglucomutase/phosphomannomutase, alpha/beta/alpha domain I;; Phosphoglucomutase/phosphomannomutase, C-terminal domain;; Phosphoglucomutase/phosphomannomutase, alpha/beta/alpha domain II;; Phosphoglucomutase/phosphomannomutase, alpha/beta/alpha domain III	Phosphoacetylglucosamine mutase GN=DRT101 OS=Arabidopsis thaliana (Mouse-ear cress) PE=1 SV=1	Uncharacterized protein {ECO:0000313|EnsemblPlants:GLYMA07G10805.1} OS=Glycine max (Soybean) PE=4 SV=1	PREDICTED: phosphoacetylglucosamine mutase-like isoform X1 [Glycine max]	PREDICTED: Glycine max phosphoacetylglucosamine mutase-like (LOC100806886), transcript variant X2, misc_RNA
Glyma.08G002500.6	[G]	Carbohydrate transport and metabolism	Molecular Function: beta-galactosidase activity (GO:0004565);; Cellular Component: cell wall (GO:0005618);; Biological Process: carbohydrate metabolic process (GO:0005975);; Biological Process: plant-type cell wall modification (GO:0009827);; Molecular Function: cation binding (GO:0043169);; Cellular Component: apoplast (GO:0048046);; Biological Process: mucilage biosynthetic process involved in …	--	[G]	Carbohydrate transport and metabolism	Glycosyl hydrolases family 35;; Beta-galactosidase jelly roll domain;; Glycosyl hydrolases family 2, sugar binding domain	Beta-galactosidase 6 (Precursor) GN=BGAL6 OS=Arabidopsis thaliana (Mouse-ear cress) PE=2 SV=1	Beta-galactosidase {ECO:0000256|RuleBase:RU000675} OS=Glycine max (Soybean) PE=3 SV=2	PREDICTED: beta-galactosidase 6-like isoform X1 [Glycine max]	PREDICTED: Glycine max beta-galactosidase 6-like (LOC100782510), transcript variant X1, mRNA
Glyma.08G022300.1	--	--	Biological Process: carbohydrate metabolic process (GO:0005975);; Molecular Function: cellulase activity (GO:0008810);; Molecular Function: carbohydrate binding (GO:0030246);;	--	--	--	Glycosyl hydrolase family 9;; Carbohydrate binding domain CBM49	Endoglucanase 6 (Precursor) GN=At1g64390 OS=Arabidopsis thaliana (Mouse-ear cress) PE=2 SV=2	Endoglucanase {ECO:0000256|RuleBase:RU361166} OS=Glycine max (Soybean) PE=3 SV=1	PREDICTED: endoglucanase 6-like [Glycine max]	PREDICTED: Glycine max endoglucanase 6-like (LOC100801949), mRNA
Glyma.08G063800.1	[C]	Energy production and conversion	Cellular Component: peroxisome (GO:0005777);; Biological Process: tricarboxylic acid cycle (GO:0006099);; Biological Process: malate metabolic process (GO:0006108);; Cellular Component: chloroplast (GO:0009507);; Molecular Function: L-malate dehydrogenase activity (GO:0030060);; Biological Process: regulation of fatty acid beta-oxidation (GO:0031998);; Biological Process: cellular carbohydrate me…	K00026|0.0|pop:POPTR_649749|malate dehydrogenase (EC:1.1.1.37)	[C]	Energy production and conversion	lactate/malate dehydrogenase, alpha/beta C-terminal domain;; lactate/malate dehydrogenase, NAD binding domain;; 3-beta hydroxysteroid dehydrogenase/isomerase family	Malate dehydrogenase, glyoxysomal (Precursor) GN=At5g09660 OS=Arabidopsis thaliana (Mouse-ear cress) PE=2 SV=1	Malate dehydrogenase {ECO:0000256|RuleBase:RU003405} OS=Glycine max (Soybean) PE=3 SV=1	unknown [Glycine max]	Glycine max peroxisomal malate dehydrogenase (LOC100170735), mRNA >gi|167962917|dbj|AB333798.1| Glycine max mRNA for peroxisomal malate dehydrogenase precursor, complete cds
Glyma.08G131400.1	--	--	Molecular Function: hydrolase activity, hydrolyzing O-glycosyl compounds (GO:0004553);; Cellular Component: cell wall (GO:0005618);; Biological Process: carbohydrate metabolic process (GO:0005975);;	--	[G]	Carbohydrate transport and metabolism	Melibiase;; Ricin-type beta-trefoil lectin domain	Alpha-galactosidase (Precursor) OS=Cyamopsis tetragonoloba (Guar) PE=1 SV=1	Alpha-galactosidase {ECO:0000256|RuleBase:RU361168} OS=Glycine max (Soybean) PE=3 SV=1	PREDICTED: uncharacterized protein LOC100802840 [Glycine max]	PREDICTED: Glycine max uncharacterized LOC100802840 (LOC100802840), mRNA
Glyma.08G138300.1	[G]	Carbohydrate transport and metabolism	Molecular Function: hydrolase activity, hydrolyzing O-glycosyl compounds (GO:0004553);; Biological Process: carbohydrate metabolic process (GO:0005975);; Molecular Function: protein binding, bridging (GO:0030674);; Molecular Function: actin filament binding (GO:0051015);;	--	--	--	Cellulase (glycosyl hydrolase family 5);; Beta-galactosidase	--	Uncharacterized protein {ECO:0000313|EnsemblPlants:GLYMA08G14676.1} OS=Glycine max (Soybean) PE=3 SV=1	PREDICTED: probable glucan 1,3-beta-glucosidase A-like [Glycine max]	PREDICTED: Glycine max probable glucan 1,3-beta-glucosidase A-like (LOC100820444), mRNA
Glyma.08G285400.2	--	--	Molecular Function: polygalacturonase activity (GO:0004650);; Cellular Component: extracellular region (GO:0005576);; Biological Process: carbohydrate metabolic process (GO:0005975);; Molecular Function: galacturan 1,4-alpha-galacturonidase activity (GO:0047911);;	--	--	--	Glycosyl hydrolases family 28;; Right handed beta helix region	Polygalacturonase At1g48100 (Precursor) GN=At1g48100 OS=Arabidopsis thaliana (Mouse-ear cress) PE=2 SV=1	Uncharacterized protein {ECO:0000313|EnsemblPlants:GLYMA08G39340.2} OS=Glycine max (Soybean) PE=3 SV=1	Polygalacturonase [Glycine soja]	PREDICTED: Glycine max polygalacturonase precursor (PG6), transcript variant 1, mRNA
Glyma.09G095100.1	--	--	Molecular Function: hydrolase activity, hydrolyzing O-glycosyl compounds (GO:0004553);; Biological Process: carbohydrate metabolic process (GO:0005975);;	--	[G]	Carbohydrate transport and metabolism	--	--	Uncharacterized protein {ECO:0000313|EnsemblPlants:GLYMA02G23725.1} OS=Glycine max (Soybean) PE=4 SV=1	PREDICTED: uncharacterized protein LOC100777954 [Glycine max]	PREDICTED: Glycine max uncharacterized LOC100777954 (LOC100777954), mRNA
Glyma.09G160400.1	--	--	Biological Process: carbohydrate metabolic process (GO:0005975);; Molecular Function: raffinose alpha-galactosidase activity (GO:0052692);;	K07407|0.0|pop:POPTR_786149|alpha-galactosidase (EC:3.2.1.22)	[G]	Carbohydrate transport and metabolism	Melibiase	Alpha-galactosidase (Precursor) OS=Cyamopsis tetragonoloba (Guar) PE=1 SV=1	Alpha-galactosidase {ECO:0000256|RuleBase:RU361168} OS=Glycine max (Soybean) PE=3 SV=1	Alpha-galactosidase [Glycine soja]	Soybean clone JCVI-FLGm-23E2 unknown mRNA
Glyma.10G106600.1	[G]	Carbohydrate transport and metabolism	Molecular Function: hydrolase activity, hydrolyzing O-glycosyl compounds (GO:0004553);; Biological Process: carbohydrate metabolic process (GO:0005975);;	--	--	--	Glycosyl hydrolase family 3 N terminal domain;; Glycosyl hydrolase family 3 C-terminal domain	Alpha-L-arabinofuranosidase (Precursor) OS=Medicago sativa subsp. varia (Alfalfa) PE=2 SV=1	Uncharacterized protein {ECO:0000313|EnsemblPlants:GLYMA10G15980.1} OS=Glycine max (Soybean) PE=4 SV=1	PREDICTED: lysosomal beta glucosidase [Glycine max]	PREDICTED: Glycine max beta-D-glucan exohydrolase (LOC547729), mRNA
Glyma.10G138400.1	[R]	General function prediction only	Molecular Function: chitinase activity (GO:0004568);; Cellular Component: cell wall (GO:0005618);; Biological Process: carbohydrate metabolic process (GO:0005975);; Biological Process: chitin catabolic process (GO:0006032);; Biological Process: cell wall macromolecule catabolic process (GO:0016998);;	--	[R]	General function prediction only	Chitinase class I	Chitinase 10 (Precursor) OS=Oryza sativa subsp. japonica (Rice) PE=2 SV=1	Uncharacterized protein {ECO:0000313|EnsemblPlants:GLYMA10G27870.2} OS=Glycine max (Soybean) PE=4 SV=1	Chitinase 10, partial [Glycine soja]	PREDICTED: Glycine max chitinase 10-like (LOC100785397), misc_RNA
Glyma.10G154400.1	[G]	Carbohydrate transport and metabolism	Molecular Function: hydrolase activity, hydrolyzing O-glycosyl compounds (GO:0004553);; Cellular Component: vacuole (GO:0005773);; Biological Process: carbohydrate metabolic process (GO:0005975);; Molecular Function: cation binding (GO:0043169);;	--	[G]	Carbohydrate transport and metabolism	Glycosyl hydrolases family 2;; Glycosyl hydrolases family 2, sugar binding domain;; Glycosyl hydrolases family 2, TIM barrel domain	Mannosylglycoprotein endo-beta-mannosidase 42 kDa subunit GN=EBM OS=Lilium longiflorum (Trumpet lily) PE=1 SV=4	Uncharacterized protein {ECO:0000313|EnsemblPlants:GLYMA10G29550.1} OS=Glycine max (Soybean) PE=4 SV=2	PREDICTED: mannosylglycoprotein endo-beta-mannosidase-like [Glycine max]	PREDICTED: Glycine max mannosylglycoprotein endo-beta-mannosidase-like (LOC100804477), mRNA
Glyma.10G174500.1	--	--	Biological Process: carbohydrate metabolic process (GO:0005975);; Molecular Function: raffinose alpha-galactosidase activity (GO:0052692);;	K07407|0.0|pop:POPTR_786149|alpha-galactosidase (EC:3.2.1.22)	[G]	Carbohydrate transport and metabolism	Melibiase	Alpha-galactosidase (Precursor) OS=Cyamopsis tetragonoloba (Guar) PE=1 SV=1	Alpha-galactosidase {ECO:0000256|RuleBase:RU361168} OS=Glycine max (Soybean) PE=3 SV=1	PREDICTED: alpha-galactosidase-like [Glycine max]	PREDICTED: Glycine max alpha-galactosidase-like (LOC100815153), mRNA
Glyma.11G129200.1	[G]	Carbohydrate transport and metabolism	Molecular Function: hydrolase activity, hydrolyzing O-glycosyl compounds (GO:0004553);; Biological Process: carbohydrate metabolic process (GO:0005975);;	--	[G]	Carbohydrate transport and metabolism	Glycosyl hydrolase family 1	Non-cyanogenic beta-glucosidase (Precursor) OS=Trifolium repens (Creeping white clover) PE=1 SV=1	Uncharacterized protein {ECO:0000313|EnsemblPlants:GLYMA12G05770.1} OS=Glycine max (Soybean) PE=3 SV=1	Non-cyanogenic beta-glucosidase, partial [Glycine soja]	PREDICTED: Glycine max beta-glucosidase 24-like (LOC100819470), mRNA
Glyma.11G147900.2	[G]	Carbohydrate transport and metabolism	Molecular Function: beta-galactosidase activity (GO:0004565);; Cellular Component: cell wall (GO:0005618);; Biological Process: carbohydrate metabolic process (GO:0005975);; Molecular Function: carbohydrate binding (GO:0030246);; Molecular Function: cation binding (GO:0043169);;	--	[G]	Carbohydrate transport and metabolism	Glycosyl hydrolases family 35;; Galactose binding lectin domain;; Glycosyl hydrolases family 2, sugar binding domain;; Beta-galactosidase;; Beta-galactosidase jelly roll domain	Beta-galactosidase 8 (Precursor) GN=BGAL8 OS=Arabidopsis thaliana (Mouse-ear cress) PE=2 SV=2	Beta-galactosidase {ECO:0000256|RuleBase:RU000675} OS=Glycine max (Soybean) PE=3 SV=1	PREDICTED: beta-galactosidase 8-like [Glycine max]	PREDICTED: Glycine max beta-galactosidase 8-like (LOC100793198), mRNA
Glyma.11G179700.2	[G]	Carbohydrate transport and metabolism	Molecular Function: hydrolase activity, hydrolyzing O-glycosyl compounds (GO:0004553);; Biological Process: carbohydrate metabolic process (GO:0005975);;	--	--	--	Cellulase (glycosyl hydrolase family 5);; Ricin-type beta-trefoil lectin domain	--	Uncharacterized protein {ECO:0000313|EnsemblPlants:GLYMA11G18350.1} OS=Glycine max (Soybean) PE=3 SV=2	PREDICTED: uncharacterized protein LOC100816102 [Glycine max]	PREDICTED: Glycine max uncharacterized LOC100816102 (LOC100816102), mRNA
Glyma.11G187500.1	--	--	Biological Process: starch metabolic process (GO:0005982);; Biological Process: nucleobase-containing compound metabolic process (GO:0006139);; Biological Process: phospholipid biosynthetic process (GO:0008654);; Cellular Component: chloroplast thylakoid (GO:0009534);; Biological Process: plastid organization (GO:0009657);; Biological Process: carbohydrate catabolic process (GO:0016052);; Biologi…	--	--	--	--	MAR-binding filament-like protein 1-1 GN=MFP1-1 OS=Nicotiana tabacum (Common tobacco) PE=2 SV=1	Uncharacterized protein {ECO:0000313|EnsemblPlants:GLYMA11G19260.1} OS=Glycine max (Soybean) PE=4 SV=2	PREDICTED: MAR-binding filament-like protein 1-1-like isoform X1 [Glycine max]	PREDICTED: Glycine max MAR-binding filament-like protein 1-1-like (LOC100791634), transcript variant X1, mRNA
Glyma.12G012200.1	--	--	Molecular Function: polygalacturonase activity (GO:0004650);; Cellular Component: extracellular region (GO:0005576);; Biological Process: carbohydrate metabolic process (GO:0005975);;	--	--	--	Glycosyl hydrolases family 28	Polygalacturonase (Precursor) OS=Actinidia deliciosa (Kiwi) PE=2 SV=1	Uncharacterized protein {ECO:0000313|EnsemblPlants:GLYMA12G01480.1} (Precursor) OS=Glycine max (Soybean) PE=2 SV=1	polygalacturonase precursor [Glycine max]	Glycine max polygalacturonase precursor (PG11), mRNA
Glyma.12G053800.1	[G]	Carbohydrate transport and metabolism	Biological Process: carbohydrate metabolic process (GO:0005975);; Molecular Function: beta-glucosidase activity (GO:0008422);;	--	[G]	Carbohydrate transport and metabolism	Glycosyl hydrolase family 1	Non-cyanogenic beta-glucosidase (Precursor) OS=Trifolium repens (Creeping white clover) PE=1 SV=1	Uncharacterized protein {ECO:0000313|EnsemblPlants:GLYMA12G05770.1} OS=Glycine max (Soybean) PE=3 SV=1	Non-cyanogenic beta-glucosidase [Glycine soja]	Glycine max isoflavone conjugate-specific beta-glucosidase (ICHG), mRNA >gi|115529200|dbj|AB259819.1| Glycine max GmICHG mRNA for isoflavone conjugate-specific beta-glucosidase, complete cds
Glyma.12G053900.1	[G]	Carbohydrate transport and metabolism	Molecular Function: hydrolase activity, hydrolyzing O-glycosyl compounds (GO:0004553);; Biological Process: carbohydrate metabolic process (GO:0005975);;	--	[G]	Carbohydrate transport and metabolism	Glycosyl hydrolase family 1	Beta-glucosidase 12 (Precursor) OS=Oryza sativa subsp. japonica (Rice) PE=2 SV=2	Uncharacterized protein {ECO:0000313|EnsemblPlants:GLYMA12G05780.1} OS=Glycine max (Soybean) PE=3 SV=1	PREDICTED: beta-glucosidase 12-like isoform X2 [Glycine max]	PREDICTED: Glycine max beta-glucosidase 12-like (LOC100792870), transcript variant X2, mRNA
Glyma.12G053900.3	[G]	Carbohydrate transport and metabolism	Molecular Function: hydrolase activity, hydrolyzing O-glycosyl compounds (GO:0004553);; Biological Process: carbohydrate metabolic process (GO:0005975);;	--	[G]	Carbohydrate transport and metabolism	Glycosyl hydrolase family 1	Beta-glucosidase 12 (Precursor) OS=Oryza sativa subsp. japonica (Rice) PE=2 SV=2	Uncharacterized protein {ECO:0000313|EnsemblPlants:GLYMA12G05780.2} OS=Glycine max (Soybean) PE=3 SV=2	PREDICTED: beta-glucosidase 12-like isoform X2 [Glycine max]	PREDICTED: Glycine max beta-glucosidase 12-like (LOC100792870), transcript variant X2, mRNA
Glyma.12G054000.1	[G]	Carbohydrate transport and metabolism	Molecular Function: hydrolase activity, hydrolyzing O-glycosyl compounds (GO:0004553);; Biological Process: carbohydrate metabolic process (GO:0005975);;	--	[G]	Carbohydrate transport and metabolism	Glycosyl hydrolase family 1	Beta-glucosidase 12 (Precursor) OS=Oryza sativa subsp. japonica (Rice) PE=2 SV=2	Uncharacterized protein {ECO:0000313|EMBL:ESW03966.1} OS=Phaseolus vulgaris (Kidney bean) PE=3 SV=1	PREDICTED: beta-glucosidase 12-like isoform X1 [Glycine max]	PREDICTED: Glycine max beta-glucosidase 12-like (LOC100792870), transcript variant X1, mRNA
Glyma.12G054100.1	[G]	Carbohydrate transport and metabolism	Molecular Function: hydrolase activity, hydrolyzing O-glycosyl compounds (GO:0004553);; Biological Process: carbohydrate metabolic process (GO:0005975);;	--	[G]	Carbohydrate transport and metabolism	Glycosyl hydrolase family 1	Beta-glucosidase 12 (Precursor) OS=Oryza sativa subsp. japonica (Rice) PE=2 SV=2	Uncharacterized protein {ECO:0000313|EnsemblPlants:GLYMA12G05800.1} OS=Glycine max (Soybean) PE=3 SV=1	PREDICTED: beta-glucosidase 12-like [Glycine max]	PREDICTED: Glycine max beta-glucosidase 12-like (LOC100802250), mRNA
Glyma.12G054200.1	[G]	Carbohydrate transport and metabolism	Molecular Function: hydrolase activity, hydrolyzing O-glycosyl compounds (GO:0004553);; Biological Process: carbohydrate metabolic process (GO:0005975);;	--	[G]	Carbohydrate transport and metabolism	Glycosyl hydrolase family 1	Beta-glucosidase 13 (Precursor) OS=Oryza sativa subsp. japonica (Rice) PE=2 SV=2	Uncharacterized protein {ECO:0000313|EnsemblPlants:GLYMA12G05811.1} OS=Glycine max (Soybean) PE=3 SV=1	PREDICTED: beta-glucosidase 12-like [Glycine max]	PREDICTED: Glycine max beta-glucosidase 12-like (LOC100799731), mRNA
Glyma.12G054300.1	[G]	Carbohydrate transport and metabolism	Molecular Function: hydrolase activity, hydrolyzing O-glycosyl compounds (GO:0004553);; Biological Process: carbohydrate metabolic process (GO:0005975);;	--	[G]	Carbohydrate transport and metabolism	Glycosyl hydrolase family 1	Beta-glucosidase 12 (Precursor) OS=Oryza sativa subsp. japonica (Rice) PE=2 SV=2	Uncharacterized protein {ECO:0000313|EnsemblPlants:GLYMA12G05811.1} OS=Glycine max (Soybean) PE=3 SV=1	PREDICTED: beta-glucosidase 12-like [Glycine max]	PREDICTED: Glycine max beta-glucosidase 12-like (LOC100802780), mRNA
Glyma.12G185200.1	--	--	Molecular Function: hydrolase activity, hydrolyzing O-glycosyl compounds (GO:0004553);; Biological Process: carbohydrate metabolic process (GO:0005975);;	--	--	--	Glycosyl hydrolases family 17	Glucan endo-1,3-beta-glucosidase 14 (Precursor) GN=At2g27500 OS=Arabidopsis thaliana (Mouse-ear cress) PE=1 SV=2	Uncharacterized protein {ECO:0000313|EnsemblPlants:GLYMA12G31060.1} OS=Glycine max (Soybean) PE=3 SV=2	PREDICTED: glucan endo-1,3-beta-glucosidase 14-like [Glycine max]	PREDICTED: Glycine max glucan endo-1,3-beta-glucosidase 14-like (LOC100811467), mRNA
Glyma.13G296600.1	[G]	Carbohydrate transport and metabolism	Molecular Function: hydrolase activity, hydrolyzing O-glycosyl compounds (GO:0004553);; Biological Process: carbohydrate metabolic process (GO:0005975);;	--	--	--	Cellulase (glycosyl hydrolase family 5);; Glycosyl hydrolase catalytic core	Mannan endo-1,4-beta-mannosidase 2 (Precursor) GN=MAN2 OS=Arabidopsis thaliana (Mouse-ear cress) PE=2 SV=1	Uncharacterized protein {ECO:0000313|EnsemblPlants:GLYMA13G37250.1} OS=Glycine max (Soybean) PE=3 SV=1	PREDICTED: mannan endo-1,4-beta-mannosidase 2-like [Glycine max]	PREDICTED: Glycine max mannan endo-1,4-beta-mannosidase 2-like (LOC100805627), mRNA
Glyma.13G349300.1	[G]	Carbohydrate transport and metabolism	Molecular Function: sucrose alpha-glucosidase activity (GO:0004575);; Biological Process: carbohydrate metabolic process (GO:0005975);;	K01193|0.0|vvi:100232951|CWINV	[G]	Carbohydrate transport and metabolism	Glycosyl hydrolases family 32 N-terminal domain;; Glycosyl hydrolases family 32 C terminal	Beta-fructofuranosidase, cell wall isozyme (Precursor) GN=BFRUCT1 OS=Pisum sativum (Garden pea) PE=2 SV=1	Uncharacterized protein {ECO:0000313|EnsemblPlants:GLYMA13G42530.1} OS=Glycine max (Soybean) PE=4 SV=2	PREDICTED: beta-fructofuranosidase, cell wall isozyme-like isoform 1 [Glycine max]	PREDICTED: Glycine max beta-fructofuranosidase, cell wall isozyme-like (LOC100783003), transcript variant 1, mRNA
Glyma.13G349300.2	[G]	Carbohydrate transport and metabolism	Molecular Function: sucrose alpha-glucosidase activity (GO:0004575);; Biological Process: carbohydrate metabolic process (GO:0005975);;	K01193|0.0|rcu:RCOM_0655770|Beta-fructofuranosidase, cell wall isozyme precursor, putative (EC:3.2.1.26)	[G]	Carbohydrate transport and metabolism	Glycosyl hydrolases family 32 N-terminal domain;; Glycosyl hydrolases family 32 C terminal	Beta-fructofuranosidase, cell wall isozyme (Precursor) GN=BFRUCT1 OS=Pisum sativum (Garden pea) PE=2 SV=1	Uncharacterized protein {ECO:0000313|EnsemblPlants:GLYMA13G42530.1} OS=Glycine max (Soybean) PE=4 SV=2	PREDICTED: beta-fructofuranosidase, cell wall isozyme-like isoform 1 [Glycine max]	PREDICTED: Glycine max beta-fructofuranosidase, cell wall isozyme-like (LOC100783003), transcript variant 1, mRNA
Glyma.13G364700.1	[M]	Cell wall/membrane/envelope biogenesis	Molecular Function: polygalacturonase activity (GO:0004650);; Cellular Component: extracellular region (GO:0005576);; Biological Process: carbohydrate metabolic process (GO:0005975);;	--	--	--	Glycosyl hydrolases family 28	Probable polygalacturonase At3g15720 (Precursor) GN=At3g15720 OS=Arabidopsis thaliana (Mouse-ear cress) PE=1 SV=1	Uncharacterized protein {ECO:0000313|EnsemblPlants:GLYMA13G44140.2} OS=Glycine max (Soybean) PE=3 SV=1	PREDICTED: probable polygalacturonase At3g15720-like [Glycine max]	PREDICTED: Glycine max probable polygalacturonase At3g15720-like (LOC100801372), mRNA
Glyma.13G365600.1	--	--	Molecular Function: hydrolase activity, hydrolyzing O-glycosyl compounds (GO:0004553);; Biological Process: carbohydrate metabolic process (GO:0005975);; Cellular Component: anchored component of membrane (GO:0031225);; Molecular Function: cation binding (GO:0043169);;	--	--	--	Glycosyl hydrolases family 17	Glucan endo-1,3-beta-glucosidase 14 (Precursor) GN=At2g27500 OS=Arabidopsis thaliana (Mouse-ear cress) PE=1 SV=2	Uncharacterized protein {ECO:0000313|EnsemblPlants:GLYMA13G44240.2} OS=Glycine max (Soybean) PE=3 SV=1	PREDICTED: glucan endo-1,3-beta-glucosidase 14-like isoform X1 [Glycine max]	PREDICTED: Glycine max glucan endo-1,3-beta-glucosidase 14-like (LOC100815468), transcript variant X2, mRNA
Glyma.14G152200.1	--	--	Molecular Function: polygalacturonase activity (GO:0004650);; Cellular Component: extracellular region (GO:0005576);; Biological Process: carbohydrate metabolic process (GO:0005975);;	--	--	--	Glycosyl hydrolases family 28	Polygalacturonase At1g48100 (Precursor) GN=At1g48100 OS=Arabidopsis thaliana (Mouse-ear cress) PE=2 SV=1	Uncharacterized protein {ECO:0000313|EnsemblPlants:GLYMA14G24151.1} OS=Glycine max (Soybean) PE=3 SV=1	Polygalacturonase [Glycine soja]	PREDICTED: Glycine max polygalacturonase At1g48100-like (LOC100797770), transcript variant X1, mRNA
Glyma.15G122100.2	--	--	Molecular Function: hydrolase activity, hydrolyzing O-glycosyl compounds (GO:0004553);; Biological Process: carbohydrate metabolic process (GO:0005975);;	--	--	--	Glycosyl hydrolases family 17;; X8 domain	Glucan endo-1,3-beta-glucosidase 5 (Precursor) GN=At4g31140 OS=Arabidopsis thaliana (Mouse-ear cress) PE=1 SV=1	Uncharacterized protein {ECO:0000313|EnsemblPlants:GLYMA15G12850.1} OS=Glycine max (Soybean) PE=3 SV=1	Glucan endo-1,3-beta-glucosidase 5 [Glycine soja]	PREDICTED: Glycine max glucan endo-1,3-beta-glucosidase 5-like (LOC100777533), mRNA
Glyma.15G129500.1	[G]	Carbohydrate transport and metabolism	Molecular Function: hydrolase activity, hydrolyzing O-glycosyl compounds (GO:0004553);; Cellular Component: plasma membrane (GO:0005886);; Biological Process: carbohydrate metabolic process (GO:0005975);; Cellular Component: anchored component of membrane (GO:0031225);;	--	--	--	Glycosyl hydrolase family 3 C-terminal domain;; Glycosyl hydrolase family 3 N terminal domain	Probable beta-D-xylosidase 6 (Precursor) GN=BXL6 OS=Arabidopsis thaliana (Mouse-ear cress) PE=2 SV=1	Uncharacterized protein {ECO:0000313|EnsemblPlants:GLYMA15G13620.1} OS=Glycine max (Soybean) PE=4 SV=2	PREDICTED: lysosomal beta glucosidase-like isoform X1 [Glycine max]	PREDICTED: Glycine max lysosomal beta glucosidase-like (LOC100806362), transcript variant X1, mRNA
Glyma.16G131800.1	[G]	Carbohydrate transport and metabolism	Molecular Function: beta-galactosidase activity (GO:0004565);; Biological Process: carbohydrate metabolic process (GO:0005975);; Biological Process: polyamine catabolic process (GO:0006598);; Biological Process: plant-type cell wall organization (GO:0009664);; Biological Process: phenylpropanoid metabolic process (GO:0009698);; Biological Process: plant-type cell wall biogenesis (GO:0009832);; Bi…	--	[G]	Carbohydrate transport and metabolism	Glycosyl hydrolases family 35;; Galactose binding lectin domain;; Beta-galactosidase;; Beta-galactosidase jelly roll domain	Beta-galactosidase 3 (Precursor) OS=Arabidopsis thaliana (Mouse-ear cress) PE=1 SV=1	Beta-galactosidase {ECO:0000256|RuleBase:RU000675} OS=Glycine max (Soybean) PE=3 SV=1	PREDICTED: beta-galactosidase 3-like [Glycine max]	PREDICTED: Glycine max beta-galactosidase 3-like (LOC100780897), mRNA
Glyma.17G053300.1	[I]	Lipid transport and metabolism	Molecular Function: diacylglycerol O-acyltransferase activity (GO:0004144);; Cellular Component: endoplasmic reticulum membrane (GO:0005789);; Biological Process: carbohydrate metabolic process (GO:0005975);; Biological Process: circadian rhythm (GO:0007623);; Biological Process: response to cold (GO:0009409);; Biological Process: response to salt stress (GO:0009651);; Biological Process: respons…	K11155|0.0|vvi:100266364|hypothetical protein LOC100266364	[I]	Lipid transport and metabolism	MBOAT, membrane-bound O-acyltransferase family	Diacylglycerol O-acyltransferase 1 GN=F3P11.5 OS=Arabidopsis thaliana (Mouse-ear cress) PE=1 SV=2	O-acyltransferase {ECO:0000256|PIRNR:PIRNR000439} OS=Glycine max (Soybean) PE=3 SV=1	diacylglycerolacyltransferase-1b [Glycine max]	Glycine max diacylglycerolacyltransferase-1b (DGAT1b), mRNA >gi|93204651|dbj|AB257590.1| Glycine max GmDGAT1B mRNA for diacylglycerolacyltransferase-1b, complete cds
Glyma.18G215700.1	--	--	Biological Process: carbohydrate metabolic process (GO:0005975);; Cellular Component: plant-type cell wall (GO:0009505);; Cellular Component: apoplast (GO:0048046);; Molecular Function: raffinose alpha-galactosidase activity (GO:0052692);;	K07407|0.0|rcu:RCOM_1454590|alpha-galactosidase/alpha-n-acetylgalactosaminidase, putative (EC:3.2.1.22)	[G]	Carbohydrate transport and metabolism	Melibiase	Alpha-galactosidase (Precursor) OS=Coffea arabica (Arabian coffee) PE=1 SV=1	Alpha-galactosidase {ECO:0000256|RuleBase:RU361168} OS=Glycine max (Soybean) PE=3 SV=1	PREDICTED: alpha-galactosidase-like isoform X1 [Glycine max]	PREDICTED: Glycine max alpha-galactosidase-like (LOC100812330), transcript variant X1, mRNA
Glyma.19G113600.2	[G]	Carbohydrate transport and metabolism	Biological Process: carbohydrate metabolic process (GO:0005975);; Molecular Function: beta-glucosidase activity (GO:0008422);;	--	--	--	Glycosyl hydrolase family 3 N terminal domain;; Glycosyl hydrolase family 3 C-terminal domain	Alpha-L-arabinofuranosidase (Precursor) OS=Medicago sativa subsp. varia (Alfalfa) PE=2 SV=1	Uncharacterized protein {ECO:0000313|EnsemblPlants:GLYMA19G29060.1} OS=Glycine max (Soybean) PE=4 SV=1	PREDICTED: lysosomal beta glucosidase-like isoform X1 [Glycine max]	PREDICTED: Glycine max lysosomal beta glucosidase-like (LOC100777415), transcript variant X3, mRNA
Glyma.19G134700.1	--	--	Cellular Component: vacuole (GO:0005773);; Biological Process: carbohydrate metabolic process (GO:0005975);; Biological Process: defense response (GO:0006952);; Molecular Function: glucan endo-1,3-beta-D-glucosidase activity (GO:0042973);;	--	--	--	Glycosyl hydrolases family 17	Glucan endo-1,3-beta-glucosidase (Precursor) OS=Glycine max (Soybean) PE=1 SV=1	Uncharacterized protein {ECO:0000313|EnsemblPlants:GLYMA19G31580.1} OS=Glycine max (Soybean) PE=3 SV=1	PREDICTED: glucan endo-1,3-beta-glucosidase-like [Glycine max]	PREDICTED: Glycine max glucan endo-1,3-beta-glucosidase-like (LOC100776357), mRNA
Glyma.19G134800.2	--	--	Cellular Component: vacuole (GO:0005773);; Biological Process: carbohydrate metabolic process (GO:0005975);; Biological Process: defense response (GO:0006952);; Molecular Function: glucan endo-1,3-beta-D-glucosidase activity (GO:0042973);;	--	--	--	Glycosyl hydrolases family 17	Glucan endo-1,3-beta-glucosidase (Precursor) OS=Glycine max (Soybean) PE=1 SV=1	Uncharacterized protein {ECO:0000313|EnsemblPlants:GLYMA19G31590.1} OS=Glycine max (Soybean) PE=3 SV=2	PREDICTED: glucan endo-1,3-beta-glucosidase-like [Glycine max]	PREDICTED: Glycine max glucan endo-1,3-beta-glucosidase-like (LOC100776890), mRNA
Glyma.19G140600.1	--	--	Molecular Function: polygalacturonase activity (GO:0004650);; Cellular Component: extracellular region (GO:0005576);; Biological Process: carbohydrate metabolic process (GO:0005975);; Molecular Function: galacturan 1,4-alpha-galacturonidase activity (GO:0047911);;	--	--	--	Glycosyl hydrolases family 28;; Pectate lyase superfamily protein	Polygalacturonase (Precursor) OS=Actinidia deliciosa (Kiwi) PE=2 SV=1	Uncharacterized protein {ECO:0000313|EnsemblPlants:GLYMA19G32241.2} OS=Glycine max (Soybean) PE=3 SV=1	PREDICTED: polygalacturonase-like [Glycine max]	PREDICTED: Glycine max polygalacturonase-like (LOC100797601), mRNA
Glyma.19G143700.1	[M]	Cell wall/membrane/envelope biogenesis	Molecular Function: polygalacturonase activity (GO:0004650);; Cellular Component: extracellular region (GO:0005576);; Cellular Component: vacuolar membrane (GO:0005774);; Biological Process: carbohydrate metabolic process (GO:0005975);;	--	--	--	Glycosyl hydrolases family 28;; Pectate lyase superfamily protein;; Right handed beta helix region	Probable polygalacturonase OS=Vitis vinifera (Grape) PE=1 SV=1	Uncharacterized protein {ECO:0000313|EnsemblPlants:GLYMA19G32550.1} OS=Glycine max (Soybean) PE=3 SV=1	PREDICTED: probable polygalacturonase-like [Glycine max]	PREDICTED: Glycine max probable polygalacturonase-like (LOC100794954), mRNA
Glyma.19G165400.1	[M]	Cell wall/membrane/envelope biogenesis	Biological Process: carbohydrate metabolic process (GO:0005975);; Molecular Function: arabinose-5-phosphate isomerase activity (GO:0019146);; Molecular Function: carbohydrate binding (GO:0030246);; Molecular Function: adenyl nucleotide binding (GO:0030554);;	K06041|0.0|rcu:RCOM_0500130|Polysialic acid capsule expression protein kpsF, putative (EC:5.3.1.13)	--	--	SIS domain;; CBS domain;; SIS domain	Probable arabinose 5-phosphate isomerase GN=T5N23_50 OS=Arabidopsis thaliana (Mouse-ear cress) PE=2 SV=1	Uncharacterized protein {ECO:0000313|EnsemblPlants:GLYMA19G34860.1} OS=Glycine max (Soybean) PE=3 SV=1	PREDICTED: probable arabinose 5-phosphate isomerase-like [Glycine max]	PREDICTED: Glycine max probable arabinose 5-phosphate isomerase-like (LOC100805755), mRNA
Glyma.20G026700.1	[G]	Carbohydrate transport and metabolism	Biological Process: carbohydrate metabolic process (GO:0005975);; Molecular Function: glycogen phosphorylase activity (GO:0008184);; Biological Process: response to temperature stimulus (GO:0009266);; Biological Process: response to water deprivation (GO:0009414);; Cellular Component: chloroplast stroma (GO:0009570);; Molecular Function: pyridoxal phosphate binding (GO:0030170);;	--	[G]	Carbohydrate transport and metabolism	Carbohydrate phosphorylase	Alpha-1,4 glucan phosphorylase L-2 isozyme, chloroplastic/amyloplastic (Precursor) GN=STP-1 OS=Solanum tuberosum (Potato) PE=1 SV=1	Alpha-1,4 glucan phosphorylase {ECO:0000256|RuleBase:RU000587} OS=Glycine max (Soybean) PE=3 SV=1	PREDICTED: alpha-1,4 glucan phosphorylase L-2 isozyme, chloroplastic/amyloplastic-like isoform X1 [Glycine max]	PREDICTED: Glycine max alpha-1,4 glucan phosphorylase L-2 isozyme, chloroplastic/amyloplastic-like (LOC100818065), transcript variant X2, mRNA
Glyma.20G026700.2	[G]	Carbohydrate transport and metabolism	Biological Process: carbohydrate metabolic process (GO:0005975);; Molecular Function: glycogen phosphorylase activity (GO:0008184);; Biological Process: response to temperature stimulus (GO:0009266);; Biological Process: response to water deprivation (GO:0009414);; Cellular Component: chloroplast stroma (GO:0009570);; Molecular Function: pyridoxal phosphate binding (GO:0030170);;	--	[G]	Carbohydrate transport and metabolism	Carbohydrate phosphorylase	Alpha-1,4 glucan phosphorylase L-2 isozyme, chloroplastic/amyloplastic (Precursor) GN=STP-1 OS=Solanum tuberosum (Potato) PE=1 SV=1	Alpha-1,4 glucan phosphorylase {ECO:0000256|RuleBase:RU000587} OS=Glycine max (Soybean) PE=3 SV=1	PREDICTED: alpha-1,4 glucan phosphorylase L-2 isozyme, chloroplastic/amyloplastic-like isoform X3 [Glycine max]	PREDICTED: Glycine max alpha-1,4 glucan phosphorylase L-2 isozyme, chloroplastic/amyloplastic-like (LOC100818065), transcript variant X3, mRNA
Glyma.20G164600.1	--	--	Molecular Function: lysozyme activity (GO:0003796);; Molecular Function: chitinase activity (GO:0004568);; Biological Process: carbohydrate metabolic process (GO:0005975);; Biological Process: chitin catabolic process (GO:0006032);; Biological Process: defense response to fungus (GO:0050832);;	--	[M]	Cell wall/membrane/envelope biogenesis	Glycosyl hydrolases family 18	Lysozyme (Precursor) OS=Hevea brasiliensis (Para rubber tree) PE=1 SV=2	Uncharacterized protein {ECO:0000313|EnsemblPlants:GLYMA20G30450.1} OS=Glycine max (Soybean) PE=3 SV=1	PREDICTED: hevamine-A-like [Glycine max]	PREDICTED: Glycine max hevamine-A-like (LOC100809864), mRNA
Glyma.20G179900.1	[G]	Carbohydrate transport and metabolism	Molecular Function: phosphomannomutase activity (GO:0004615);; Biological Process: carbohydrate metabolic process (GO:0005975);; Cellular Component: chloroplast stroma (GO:0009570);;	--	[G]	Carbohydrate transport and metabolism	Phosphoglucomutase/phosphomannomutase, alpha/beta/alpha domain I;; Phosphoglucomutase/phosphomannomutase, alpha/beta/alpha domain II;; Phosphoglucomutase/phosphomannomutase, alpha/beta/alpha domain III	--	Uncharacterized protein {ECO:0000313|EnsemblPlants:GLYMA20G32030.2} OS=Glycine max (Soybean) PE=4 SV=1	PREDICTED: uncharacterized protein LOC100817706 isoform X1 [Glycine max]	PREDICTED: Glycine max uncharacterized LOC100817706 (LOC100817706), transcript variant X1, mRNA
Glyma.20G179900.2	[G]	Carbohydrate transport and metabolism	Molecular Function: phosphomannomutase activity (GO:0004615);; Biological Process: carbohydrate metabolic process (GO:0005975);; Cellular Component: chloroplast stroma (GO:0009570);;	--	[G]	Carbohydrate transport and metabolism	Phosphoglucomutase/phosphomannomutase, alpha/beta/alpha domain I;; Phosphoglucomutase/phosphomannomutase, alpha/beta/alpha domain II;; Phosphoglucomutase/phosphomannomutase, alpha/beta/alpha domain III	--	Uncharacterized protein {ECO:0000313|EnsemblPlants:GLYMA20G32030.1} OS=Glycine max (Soybean) PE=4 SV=1	PREDICTED: uncharacterized protein LOC100817706 isoform X2 [Glycine max]	PREDICTED: Glycine max uncharacterized LOC100817706 (LOC100817706), transcript variant X2, mRNA
Glyma.20G240000.1	[G]	Carbohydrate transport and metabolism	Molecular Function: beta-N-acetylhexosaminidase activity (GO:0004563);; Cellular Component: vacuole (GO:0005773);; Cellular Component: cytosol (GO:0005829);; Biological Process: carbohydrate metabolic process (GO:0005975);; Cellular Component: plant-type cell wall (GO:0009505);; Molecular Function: cation binding (GO:0043169);;	K12373|0.0|vvi:100251825|hypothetical protein LOC100251825	[G]	Carbohydrate transport and metabolism	Glycosyl hydrolase family 20, catalytic domain;; beta-acetyl hexosaminidase like	Beta-hexosaminidase 1 (Precursor) GN=T26I12.140 OS=Arabidopsis thaliana (Mouse-ear cress) PE=1 SV=1	Beta-hexosaminidase {ECO:0000256|PIRNR:PIRNR001093} OS=Glycine max (Soybean) PE=3 SV=2	PREDICTED: beta-hexosaminidase 1 [Glycine max]	PREDICTED: Glycine max uncharacterized LOC100527041 (LOC100527041), mRNA
Glyma.03G002100.2	[G]	Carbohydrate transport and metabolism	Molecular Function: hydrolase activity, hydrolyzing O-glycosyl compounds (GO:0004553);; Biological Process: carbohydrate metabolic process (GO:0005975);;	--	--	--	Cellulase (glycosyl hydrolase family 5);; Sugar-binding cellulase-like	Mannan endo-1,4-beta-mannosidase 6 (Precursor) GN=MAN6 OS=Arabidopsis thaliana (Mouse-ear cress) PE=2 SV=1	Uncharacterized protein {ECO:0000313|EnsemblPlants:GLYMA03G00440.1} OS=Glycine max (Soybean) PE=3 SV=1	PREDICTED: mannan endo-1,4-beta-mannosidase 6-like isoform X1 [Glycine max]	PREDICTED: Glycine max mannan endo-1,4-beta-mannosidase 6-like (LOC100801139), transcript variant X1, mRNA
Glyma.09G132100.1	[M]	Cell wall/membrane/envelope biogenesis	Molecular Function: polygalacturonase activity (GO:0004650);; Cellular Component: extracellular region (GO:0005576);; Biological Process: carbohydrate metabolic process (GO:0005975);;	--	--	--	Glycosyl hydrolases family 28;; Pectate lyase superfamily protein	Probable polygalacturonase OS=Vitis vinifera (Grape) PE=1 SV=1	Uncharacterized protein {ECO:0000313|EnsemblPlants:GLYMA09G24470.1} OS=Glycine max (Soybean) PE=3 SV=2	PREDICTED: probable polygalacturonase-like [Glycine max]	PREDICTED: Glycine max probable polygalacturonase-like (LOC100812836), mRNA
Glyma.10G172300.1	--	--	Biological Process: carbohydrate metabolic process (GO:0005975);; Molecular Function: glucan endo-1,3-beta-D-glucosidase activity (GO:0042973);;	--	--	--	Glycosyl hydrolases family 17	Glucan endo-1,3-beta-glucosidase 11 (Precursor) GN=At1g32860 OS=Arabidopsis thaliana (Mouse-ear cress) PE=1 SV=1	Uncharacterized protein {ECO:0000313|EnsemblPlants:GLYMA10G31550.1} OS=Glycine max (Soybean) PE=3 SV=1	PREDICTED: glucan endo-1,3-beta-glucosidase 11-like isoform X1 [Glycine max]	PREDICTED: Glycine max glucan endo-1,3-beta-glucosidase 11-like (LOC100808209), transcript variant X1, mRNA
Glyma.12G111600.1	--	--	Molecular Function: glycerol-3-phosphate dehydrogenase [NAD+] activity (GO:0004367);; Biological Process: carbohydrate metabolic process (GO:0005975);; Cellular Component: glycerol-3-phosphate dehydrogenase complex (GO:0009331);; Biological Process: systemic acquired resistance (GO:0009627);; Biological Process: glycerol-3-phosphate catabolic process (GO:0046168);; Molecular Function: NAD binding…	--	[C]	Energy production and conversion	--	Probable glycerol-3-phosphate dehydrogenase [NAD(+)] 3, cytosolic OS=Oryza sativa subsp. japonica (Rice) PE=2 SV=1	Uncharacterized protein {ECO:0000313|EnsemblPlants:GLYMA11G20840.1} OS=Glycine max (Soybean) PE=4 SV=1	PREDICTED: glycerol-3-phosphate dehydrogenase [NAD(+)] GPDHC1, cytosolic-like [Glycine max]	PREDICTED: Glycine max glycerol-3-phosphate dehydrogenase [NAD(+)] GPDHC1, cytosolic-like (LOC100805609), mRNA
Glyma.13G197000.1	[G]	Carbohydrate transport and metabolism	Molecular Function: beta-galactosidase activity (GO:0004565);; Biological Process: carbohydrate metabolic process (GO:0005975);; Cellular Component: beta-galactosidase complex (GO:0009341);; Cellular Component: chloroplast (GO:0009507);; Molecular Function: carbohydrate binding (GO:0030246);; Molecular Function: cation binding (GO:0043169);;	K01190|0.0|vvi:100241220|hypothetical protein LOC100241220	[G]	Carbohydrate transport and metabolism	Glycosyl hydrolases family 2, TIM barrel domain;; Beta galactosidase small chain;; Glycosyl hydrolases family 2, sugar binding domain;; Glycosyl hydrolases family 2	--	Uncharacterized protein {ECO:0000313|EnsemblPlants:GLYMA13G26700.1} OS=Glycine max (Soybean) PE=3 SV=2	PREDICTED: beta-galactosidase-like [Glycine max]	PREDICTED: Glycine max beta-galactosidase-like (LOC100777287), mRNA
Glyma.16G114000.1	--	--	Molecular Function: hydrolase activity, hydrolyzing O-glycosyl compounds (GO:0004553);; Biological Process: carbohydrate metabolic process (GO:0005975);;	--	--	--	Glycosyl hydrolases family 17	Glucan endo-1,3-beta-glucosidase (Fragment) OS=Glycine max (Soybean) PE=1 SV=1	Uncharacterized protein {ECO:0000313|EnsemblPlants:GLYMA16G21740.2} OS=Glycine max (Soybean) PE=3 SV=1	PREDICTED: glucan endo-1,3-beta-glucosidase-like [Glycine max]	PREDICTED: Glycine max glucan endo-1,3-beta-glucosidase-like (LOC100800172), mRNA
Glyma.19G153700.1	[G]	Carbohydrate transport and metabolism	Molecular Function: hydrolase activity, hydrolyzing O-glycosyl compounds (GO:0004553);; Biological Process: macromolecule biosynthetic process (GO:0009059);; Molecular Function: cation binding (GO:0043169);; Biological Process: cellular biosynthetic process (GO:0044249);; Biological Process: cellular carbohydrate metabolic process (GO:0044262);; Biological Process: single-organism carbohydrate me…	--	[G]	Carbohydrate transport and metabolism	Carbohydrate-binding module 48 (Isoamylase N-terminal domain);; Alpha amylase, catalytic domain	Isoamylase 2, chloroplastic (Precursor) GN=F15K9.9 OS=Arabidopsis thaliana (Mouse-ear cress) PE=1 SV=2	Uncharacterized protein {ECO:0000313|EnsemblPlants:GLYMA19G33620.2} OS=Glycine max (Soybean) PE=4 SV=1	PREDICTED: isoamylase 2, chloroplastic-like [Glycine max]	PREDICTED: Glycine max isoamylase 2, chloroplastic-like (LOC100777953), mRNA
Glyma.19G251900.1	--	--	Molecular Function: hydrolase activity, hydrolyzing O-glycosyl compounds (GO:0004553);; Biological Process: carbohydrate metabolic process (GO:0005975);;	--	[M]	Cell wall/membrane/envelope biogenesis	--	Lysozyme (Precursor) OS=Hevea brasiliensis (Para rubber tree) PE=1 SV=2	Uncharacterized protein {ECO:0000313|EnsemblPlants:GLYMA03G41510.1} OS=Glycine max (Soybean) PE=3 SV=1	Basic endochitinase [Glycine soja]	PREDICTED: Glycine max acidic endochitinase-like (LOC100810348), mRNA
Glyma.20G026300.1	[G]	Carbohydrate transport and metabolism	Molecular Function: hydrolase activity, hydrolyzing O-glycosyl compounds (GO:0004553);; Biological Process: carbohydrate metabolic process (GO:0005975);; Cellular Component: chloroplast (GO:0009507);; Molecular Function: cation binding (GO:0043169);; Cellular Component: apoplast (GO:0048046);;	K01188|0.0|ath:AT1G26560|BGLU40	[G]	Carbohydrate transport and metabolism	Glycosyl hydrolase family 1;; Cellulase (glycosyl hydrolase family 5)	Beta-glucosidase 40 (Precursor) GN=BGLU40 OS=Arabidopsis thaliana (Mouse-ear cress) PE=2 SV=1	Uncharacterized protein {ECO:0000313|EMBL:ESW29836.1} OS=Phaseolus vulgaris (Kidney bean) PE=3 SV=1	PREDICTED: beta-glucosidase 40 [Glycine max]	PREDICTED: Glycine max beta-glucosidase 40-like (LOC100789360), mRNA
Glyma.U019200.1	--	--	Molecular Function: beta-galactosidase activity (GO:0004565);; Biological Process: carbohydrate metabolic process (GO:0005975);; Molecular Function: carbohydrate binding (GO:0030246);;	--	[G]	Carbohydrate transport and metabolism	Glycosyl hydrolases family 35;; Galactose binding lectin domain	Beta-galactosidase 8 (Precursor) GN=BGAL8 OS=Arabidopsis thaliana (Mouse-ear cress) PE=2 SV=2	Beta-galactosidase {ECO:0000256|RuleBase:RU000675} OS=Glycine max (Soybean) PE=3 SV=1	PREDICTED: beta-galactosidase 8-like [Glycine max]	PREDICTED: Glycine max beta-galactosidase 8-like (LOC100796895), mRNA
Glyma.04G077300.1	[P]	Inorganic ion transport and metabolism	Molecular Function: hydrolase activity, hydrolyzing O-glycosyl compounds (GO:0004553);; Biological Process: carbohydrate metabolic process (GO:0005975);;	--	[P]	Inorganic ion transport and metabolism	ChaC-like protein	--	Uncharacterized protein {ECO:0000313|EnsemblPlants:GLYMA04G08190.1} OS=Glycine max (Soybean) PE=4 SV=1	PREDICTED: cation transport regulator-like protein 2-like [Glycine max]	PREDICTED: Glycine max cation transport regulator-like protein 2-like (LOC100793027), mRNA
Glyma.06G123900.1	--	--	Molecular Function: hydrolase activity, hydrolyzing O-glycosyl compounds (GO:0004553);; Biological Process: carbohydrate metabolic process (GO:0005975);;	--	--	--	Glycosyl hydrolase family 9	Endoglucanase 25 GN=K2I5.8 OS=Arabidopsis thaliana (Mouse-ear cress) PE=1 SV=1	Endoglucanase {ECO:0000256|RuleBase:RU361166} OS=Glycine max (Soybean) PE=3 SV=1	PREDICTED: endoglucanase 25-like [Glycine max]	PREDICTED: Glycine max endoglucanase 25-like (LOC100805472), mRNA
Glyma.08G289900.2	[G]	Carbohydrate transport and metabolism	Molecular Function: shikimate kinase activity (GO:0004765);; Molecular Function: ATP binding (GO:0005524);; Biological Process: carbohydrate metabolic process (GO:0005975);; Biological Process: phosphorylation (GO:0016310);;	K00851|2e-61|rcu:RCOM_1324370|Thermosensitive gluconokinase, putative (EC:2.7.1.12)	[G]	Carbohydrate transport and metabolism	Shikimate kinase	--	Uncharacterized protein {ECO:0000313|EnsemblPlants:GLYMA08G40000.2} OS=Glycine max (Soybean) PE=4 SV=1	PREDICTED: probable gluconokinase-like [Glycine max]	PREDICTED: Glycine max probable gluconokinase-like (LOC100820082), mRNA
Glyma.09G037200.1	--	--	Cellular Component: vacuole (GO:0005773);; Biological Process: carbohydrate metabolic process (GO:0005975);; Biological Process: defense response (GO:0006952);; Molecular Function: glucan endo-1,3-beta-D-glucosidase activity (GO:0042973);;	--	--	--	Glycosyl hydrolases family 17	Glucan endo-1,3-beta-glucosidase, basic isoform (Precursor) OS=Phaseolus vulgaris (Kidney bean) PE=2 SV=1	Uncharacterized protein {ECO:0000313|EnsemblPlants:GLYMA09G04200.2} (Fragment) OS=Glycine max (Soybean) PE=3 SV=1	Glucan endo-1,3-beta-glucosidase, basic isoform, partial [Glycine soja]	Glycine max beta-1,3-glucanase 1 (SGlu1) gene, partial cds
Glyma.11G095200.1	--	--	Molecular Function: hydrolase activity, hydrolyzing O-glycosyl compounds (GO:0004553);; Biological Process: carbohydrate metabolic process (GO:0005975);;	--	--	--	Glycosyl hydrolases family 17	Glucan endo-1,3-beta-glucosidase {ECO:0000250|UniProtKB:Q03467} (Precursor) GN=VIT_06s0061g00120 OS=Vitis vinifera (Grape) PE=1 SV=2	Uncharacterized protein {ECO:0000313|EnsemblPlants:GLYMA11G10080.1} OS=Glycine max (Soybean) PE=3 SV=1	Glucan endo-1,3-beta-glucosidase, basic vacuolar isoform [Glycine soja]	Glycine max endo-1,3-beta-glucanase (LOC547748), mRNA >gi|38640794|gb|AY461847.1| Glycine max endo-1,3-beta-glucanase mRNA, complete cds
Glyma.11G111500.1	--	--	Biological Process: carbohydrate metabolic process (GO:0005975);; Molecular Function: cellulase activity (GO:0008810);;	K01179|0.0|pop:POPTR_759738|endoglucanase (EC:3.2.1.4)	--	--	Glycosyl hydrolase family 9	Endoglucanase 24 (Precursor) GN=At4g39010 OS=Arabidopsis thaliana (Mouse-ear cress) PE=2 SV=1	Endoglucanase {ECO:0000256|RuleBase:RU361166} OS=Glycine max (Soybean) PE=3 SV=1	PREDICTED: endoglucanase 24 isoform 1 [Glycine max]	PREDICTED: Glycine max endo-1,4-beta-glucanase precursor (CEL2), transcript variant 1, mRNA
Glyma.14G191900.1	[G]	Carbohydrate transport and metabolism	Molecular Function: hydrolase activity, hydrolyzing O-glycosyl compounds (GO:0004553);; Biological Process: carbohydrate metabolic process (GO:0005975);;	K01188|0.0|vvi:100255282|hypothetical protein LOC100255282	--	--	Glycosyl hydrolase family 3 N terminal domain;; Glycosyl hydrolase family 3 C-terminal domain	Probable beta-D-xylosidase 2 (Precursor) GN=BXL2 OS=Arabidopsis thaliana (Mouse-ear cress) PE=2 SV=1	Uncharacterized protein {ECO:0000313|EnsemblPlants:GLYMA14G37070.1} OS=Glycine max (Soybean) PE=4 SV=2	Lysosomal beta glucosidase [Glycine soja]	PREDICTED: Glycine max lysosomal beta glucosidase-like (LOC100799660), mRNA
Glyma.15G265700.1	[G]	Carbohydrate transport and metabolism	Molecular Function: beta-N-acetylhexosaminidase activity (GO:0004563);; Cellular Component: plasma membrane (GO:0005886);; Biological Process: carbohydrate metabolic process (GO:0005975);; Molecular Function: UDP-glucosyltransferase activity (GO:0035251);; Molecular Function: cation binding (GO:0043169);;	K12373|0.0|vvi:100240836|hypothetical protein LOC100240836	[G]	Carbohydrate transport and metabolism	Glycosyl hydrolase family 20, catalytic domain	Beta-hexosaminidase 2 (Precursor) GN=F3F20.4 OS=Arabidopsis thaliana (Mouse-ear cress) PE=1 SV=1	Uncharacterized protein {ECO:0000313|EnsemblPlants:GLYMA15G41986.1} OS=Glycine max (Soybean) PE=4 SV=1	Beta-hexosaminidase [Glycine soja]	PREDICTED: Glycine max beta-hexosaminidase 2-like (LOC100786953), mRNA
Glyma.15G275400.1	--	--	Molecular Function: polygalacturonase activity (GO:0004650);; Cellular Component: extracellular region (GO:0005576);; Biological Process: carbohydrate metabolic process (GO:0005975);;	--	--	--	Glycosyl hydrolases family 28;; Pectate lyase superfamily protein	Polygalacturonase (Precursor) OS=Actinidia deliciosa (Kiwi) PE=2 SV=1	Uncharacterized protein {ECO:0000313|EnsemblPlants:GLYMA15G43080.2} OS=Glycine max (Soybean) PE=3 SV=1	PREDICTED: polygalacturonase-like [Glycine max]	PREDICTED: Glycine max polygalacturonase-like (LOC100796446), mRNA
Glyma.18G116400.2	[M]	Cell wall/membrane/envelope biogenesis	Molecular Function: polygalacturonase activity (GO:0004650);; Cellular Component: extracellular region (GO:0005576);; Biological Process: carbohydrate metabolic process (GO:0005975);;	--	--	--	Glycosyl hydrolases family 28	Probable polygalacturonase OS=Vitis vinifera (Grape) PE=1 SV=1	Uncharacterized protein {ECO:0000313|EnsemblPlants:GLYMA18G14640.1} OS=Glycine max (Soybean) PE=3 SV=1	PREDICTED: probable polygalacturonase-like [Glycine max]	PREDICTED: Glycine max probable polygalacturonase-like (LOC100785590), mRNA
Glyma.18G150600.2	--	--	Biological Process: carbohydrate metabolic process (GO:0005975);; Molecular Function: lyase activity (GO:0016829);; Molecular Function: carbohydrate binding (GO:0030246);;	--	--	--	Rhamnogalacturonate lyase family;; Polysaccharide lyase family 4, domain III;; Polysaccharide lyase family 4, domain II	--	Uncharacterized protein {ECO:0000313|EnsemblPlants:GLYMA18G27090.3} OS=Glycine max (Soybean) PE=4 SV=1	PREDICTED: probable rhamnogalacturonate lyase B-like isoform X2 [Glycine max]	PREDICTED: Glycine max probable rhamnogalacturonate lyase B-like (LOC100776664), transcript variant X2, mRNA
Glyma.01G211000.1	[G]	Carbohydrate transport and metabolism	Molecular Function: sucrose alpha-glucosidase activity (GO:0004575);; Cellular Component: vacuole (GO:0005773);; Biological Process: sucrose metabolic process (GO:0005985);;	K01193|0.0|pop:POPTR_817289|hypothetical protein	[G]	Carbohydrate transport and metabolism	Glycosyl hydrolases family 32 N-terminal domain;; Glycosyl hydrolases family 32 C terminal;; Domain of unknown function (DUF3357)	Acid beta-fructofuranosidase (Precursor) GN=VCINV OS=Vicia faba (Broad bean) PE=2 SV=1	Uncharacterized protein {ECO:0000313|EnsemblPlants:GLYMA01G41990.1} OS=Glycine max (Soybean) PE=4 SV=2	PREDICTED: acid beta-fructofuranosidase-like [Glycine max]	PREDICTED: Glycine max acid beta-fructofuranosidase-like (LOC100798772), mRNA
Glyma.03G057900.1	--	--	Cellular Component: mitochondrion (GO:0005739);; Cellular Component: vacuolar membrane (GO:0005774);; Cellular Component: Golgi apparatus (GO:0005794);; Biological Process: sucrose metabolic process (GO:0005985);; Biological Process: inositol metabolic process (GO:0006020);; Biological Process: glutamate decarboxylation to succinate (GO:0006540);; Biological Process: glutamine metabolic process (…	--	[E]	Amino acid transport and metabolism	Aminotransferase class-III	Gamma aminobutyrate transaminase 3, chloroplastic (Precursor) GN=GABA-TP3 OS=Solanum lycopersicum (Tomato) PE=1 SV=1	Uncharacterized protein {ECO:0000313|EnsemblPlants:GLYMA12G02510.3} OS=Glycine max (Soybean) PE=3 SV=1	PREDICTED: gamma aminobutyrate transaminase 3, chloroplastic-like [Glycine max]	PREDICTED: Glycine max gamma aminobutyrate transaminase 3, chloroplastic-like (LOC102669687), mRNA
Glyma.04G110200.1	[M]	Cell wall/membrane/envelope biogenesis	Biological Process: sucrose metabolic process (GO:0005985);; Biological Process: biosynthetic process (GO:0009058);; Molecular Function: sucrose-phosphate synthase activity (GO:0046524);;	K00696|0.0|vvi:100232974|sucrose-phosphate synthase 1	[M]	Cell wall/membrane/envelope biogenesis	Glycosyl transferases group 1;; Sucrose-6F-phosphate phosphohydrolase;; Glycosyl transferases group 1	Probable sucrose-phosphate synthase 4 GN=F28M11.40 OS=Arabidopsis thaliana (Mouse-ear cress) PE=1 SV=1	Uncharacterized protein {ECO:0000313|EnsemblPlants:GLYMA06G48200.1} OS=Glycine max (Soybean) PE=4 SV=1	Putative sucrose-phosphate synthase 4 [Glycine soja]	PREDICTED: Glycine max probable sucrose-phosphate synthase 4-like (LOC100786531), transcript variant X1, mRNA
Glyma.05G056300.1	[G]	Carbohydrate transport and metabolism	Molecular Function: sucrose alpha-glucosidase activity (GO:0004575);; Cellular Component: vacuole (GO:0005773);; Biological Process: sucrose metabolic process (GO:0005985);;	K01193|0.0|pop:POPTR_817289|hypothetical protein	[G]	Carbohydrate transport and metabolism	Glycosyl hydrolases family 32 N-terminal domain;; Glycosyl hydrolases family 32 C terminal;; Domain of unknown function (DUF3357)	Acid beta-fructofuranosidase 38 kDa subunit (Precursor) GN=INVA OS=Vigna radiata var. radiata (Mung bean) PE=1 SV=1	Uncharacterized protein {ECO:0000313|EnsemblPlants:GLYMA05G04290.1} OS=Glycine max (Soybean) PE=4 SV=1	PREDICTED: acid beta-fructofuranosidase-like [Glycine max]	PREDICTED: Glycine max acid beta-fructofuranosidase-like (LOC100788844), mRNA
Glyma.06G323700.1	[M]	Cell wall/membrane/envelope biogenesis	Biological Process: sucrose metabolic process (GO:0005985);; Biological Process: biosynthetic process (GO:0009058);; Molecular Function: sucrose-phosphate synthase activity (GO:0046524);;	K00696|0.0|rcu:RCOM_1329250|sucrose phosphate syntase, putative (EC:2.4.1.14)	[M]	Cell wall/membrane/envelope biogenesis	Glycosyl transferases group 1;; Sucrose-6F-phosphate phosphohydrolase;; Glycosyl transferase 4-like domain;; Glycosyl transferases group 1;; Sucrose synthase	Probable sucrose-phosphate synthase 4 GN=F28M11.40 OS=Arabidopsis thaliana (Mouse-ear cress) PE=1 SV=1	Uncharacterized protein {ECO:0000313|EnsemblPlants:GLYMA06G48200.1} OS=Glycine max (Soybean) PE=4 SV=1	PREDICTED: probable sucrose-phosphate synthase 4-like isoform X1 [Glycine max]	PREDICTED: Glycine max probable sucrose-phosphate synthase 4-like (LOC100786531), transcript variant X1, mRNA
Glyma.09G073600.1	[M]	Cell wall/membrane/envelope biogenesis	Biological Process: sucrose metabolic process (GO:0005985);; Biological Process: biosynthetic process (GO:0009058);; Biological Process: nodulation (GO:0009877);; Molecular Function: sucrose synthase activity (GO:0016157);;	K00695|0.0|pop:POPTR_826368|PtrSuSY2	[M]	Cell wall/membrane/envelope biogenesis	Sucrose synthase;; Glycosyl transferases group 1;; Glycosyl transferases group 1	Sucrose synthase GN=SS OS=Glycine max (Soybean) PE=1 SV=2	Uncharacterized protein {ECO:0000313|EnsemblPlants:GLYMA09G08550.1} OS=Glycine max (Soybean) PE=4 SV=1	PREDICTED: sucrose synthase-like isoform X1 [Glycine max]	PREDICTED: Glycine max sucrose synthase-like (LOC100806761), transcript variant X2, mRNA
Glyma.15G151000.2	[M]	Cell wall/membrane/envelope biogenesis	Biological Process: sucrose metabolic process (GO:0005985);; Biological Process: biosynthetic process (GO:0009058);; Molecular Function: sucrose synthase activity (GO:0016157);;	K00695|0.0|vvi:100243135|hypothetical protein LOC100243135	[M]	Cell wall/membrane/envelope biogenesis	Sucrose synthase;; Glycosyl transferases group 1;; Glycosyl transferases group 1	Sucrose synthase 2 GN=K21P3.6 OS=Arabidopsis thaliana (Mouse-ear cress) PE=2 SV=3	Sucrose synthase {ECO:0000256|RuleBase:RU280817} OS=Glycine max (Soybean) PE=3 SV=1	PREDICTED: sucrose synthase 2-like isoform X2 [Glycine max]	PREDICTED: Glycine max sucrose synthase 2-like (LOC100788717), transcript variant X2, mRNA
Glyma.16G217200.1	[M]	Cell wall/membrane/envelope biogenesis	Biological Process: sucrose metabolic process (GO:0005985);; Biological Process: biosynthetic process (GO:0009058);; Molecular Function: sucrose synthase activity (GO:0016157);;	K00695|0.0|vvi:100252799|hypothetical protein LOC100252799	[M]	Cell wall/membrane/envelope biogenesis	Sucrose synthase;; Glycosyl transferases group 1;; Glycosyl transferases group 1	Sucrose synthase 6 GN=SUS6 OS=Arabidopsis thaliana (Mouse-ear cress) PE=1 SV=1	Sucrose synthase {ECO:0000256|RuleBase:RU280817} OS=Glycine max (Soybean) PE=3 SV=2	PREDICTED: sucrose synthase 6-like [Glycine max]	PREDICTED: Glycine max sucrose synthase 6-like (LOC100783965), mRNA
Glyma.16G217200.2	[M]	Cell wall/membrane/envelope biogenesis	Biological Process: sucrose metabolic process (GO:0005985);; Biological Process: biosynthetic process (GO:0009058);; Molecular Function: sucrose synthase activity (GO:0016157);;	K00695|0.0|vvi:100252799|hypothetical protein LOC100252799	[M]	Cell wall/membrane/envelope biogenesis	Sucrose synthase;; Glycosyl transferases group 1;; Glycosyl transferases group 1	Sucrose synthase 6 GN=SUS6 OS=Arabidopsis thaliana (Mouse-ear cress) PE=1 SV=1	Sucrose synthase {ECO:0000256|RuleBase:RU280817} OS=Glycine max (Soybean) PE=3 SV=1	PREDICTED: sucrose synthase 6-like [Glycine max]	PREDICTED: Glycine max sucrose synthase 6-like (LOC100783965), mRNA
Glyma.17G138500.1	[G]	Carbohydrate transport and metabolism	Molecular Function: sucrose alpha-glucosidase activity (GO:0004575);; Cellular Component: vacuole (GO:0005773);; Biological Process: sucrose metabolic process (GO:0005985);;	K01193|0.0|pop:POPTR_817289|hypothetical protein	[G]	Carbohydrate transport and metabolism	Glycosyl hydrolases family 32 N-terminal domain;; Domain of unknown function (DUF3357);; Glycosyl hydrolases family 32 C terminal	Acid beta-fructofuranosidase 38 kDa subunit (Precursor) GN=INVA OS=Vigna radiata var. radiata (Mung bean) PE=1 SV=1	Uncharacterized protein {ECO:0000313|EnsemblPlants:GLYMA17G14750.1} OS=Glycine max (Soybean) PE=4 SV=1	PREDICTED: acid beta-fructofuranosidase-like isoform 1 [Glycine max]	PREDICTED: Glycine max acid beta-fructofuranosidase-like (LOC100799487), transcript variant 1, mRNA
Glyma.18G108100.1	[M]	Cell wall/membrane/envelope biogenesis	Biological Process: sucrose metabolic process (GO:0005985);; Biological Process: biosynthetic process (GO:0009058);; Molecular Function: sucrose-phosphate synthase activity (GO:0046524);;	K00696|0.0|vvi:100262385|hypothetical protein LOC100262385	[M]	Cell wall/membrane/envelope biogenesis	Glycosyl transferases group 1;; Sucrose-6F-phosphate phosphohydrolase;; Glycosyl transferase 4-like domain;; Sucrose synthase;; Glycosyl transferases group 1	Probable sucrose-phosphate synthase 3 GN=F13M7.9 OS=Arabidopsis thaliana (Mouse-ear cress) PE=2 SV=1	Uncharacterized protein {ECO:0000313|EnsemblPlants:GLYMA18G12890.1} OS=Glycine max (Soybean) PE=4 SV=2	PREDICTED: probable sucrose-phosphate synthase 3-like [Glycine max]	PREDICTED: Glycine max probable sucrose-phosphate synthase 3-like (LOC100807527), mRNA
Glyma.09G167000.1	[M]	Cell wall/membrane/envelope biogenesis	Biological Process: sucrose metabolic process (GO:0005985);; Biological Process: biosynthetic process (GO:0009058);; Molecular Function: sucrose synthase activity (GO:0016157);;	K00695|0.0|vvi:100252799|hypothetical protein LOC100252799	[M]	Cell wall/membrane/envelope biogenesis	Sucrose synthase;; Glycosyl transferases group 1;; Glycosyl transferases group 1	Sucrose synthase 6 GN=SUS6 OS=Arabidopsis thaliana (Mouse-ear cress) PE=1 SV=1	Sucrose synthase {ECO:0000256|RuleBase:RU280817} OS=Glycine max (Soybean) PE=3 SV=2	PREDICTED: sucrose synthase 6-like [Glycine max]	PREDICTED: Glycine max sucrose synthase 6-like (LOC100805344), mRNA
Glyma.11G212700.1	[M]	Cell wall/membrane/envelope biogenesis	Biological Process: sucrose metabolic process (GO:0005985);; Biological Process: biosynthetic process (GO:0009058);; Molecular Function: sucrose synthase activity (GO:0016157);;	K00695|0.0|vvi:100266759|hypothetical protein LOC100266759	[M]	Cell wall/membrane/envelope biogenesis	Sucrose synthase;; Glycosyl transferases group 1;; Glycosyl transferases group 1	Sucrose synthase 6 GN=SUS6 OS=Arabidopsis thaliana (Mouse-ear cress) PE=1 SV=1	Sucrose synthase {ECO:0000256|RuleBase:RU280817} OS=Glycine max (Soybean) PE=3 SV=2	PREDICTED: sucrose synthase 6-like [Glycine max]	PREDICTED: Glycine max sucrose synthase 6-like (LOC100809674), mRNA
Glyma.14G209900.1	[M]	Cell wall/membrane/envelope biogenesis	Biological Process: sucrose metabolic process (GO:0005985);; Biological Process: biosynthetic process (GO:0009058);; Molecular Function: sucrose synthase activity (GO:0016157);;	K00695|0.0|vvi:100266759|hypothetical protein LOC100266759	[M]	Cell wall/membrane/envelope biogenesis	Sucrose synthase;; Glycosyl transferases group 1	Sucrose synthase 6 GN=SUS6 OS=Arabidopsis thaliana (Mouse-ear cress) PE=1 SV=1	Uncharacterized protein {ECO:0000313|EnsemblPlants:GLYMA14G39070.1} OS=Glycine max (Soybean) PE=4 SV=2	PREDICTED: sucrose synthase 6-like [Glycine max]	PREDICTED: Glycine max sucrose synthase 6-like (LOC100808482), mRNA
Glyma.11G096200.1	[H]	Coenzyme transport and metabolism	Cellular Component: mitochondrion (GO:0005739);; Cellular Component: vacuolar membrane (GO:0005774);; Cellular Component: Golgi apparatus (GO:0005794);; Cellular Component: plasma membrane (GO:0005886);; Biological Process: sucrose metabolic process (GO:0005985);; Biological Process: inositol metabolic process (GO:0006020);; Biological Process: glutamate decarboxylation to succinate (GO:0006540);…	--	[E]	Amino acid transport and metabolism	Aminotransferase class-III	Gamma aminobutyrate transaminase 3, chloroplastic (Precursor) GN=GABA-TP3 OS=Solanum lycopersicum (Tomato) PE=1 SV=1	Uncharacterized protein {ECO:0000313|EnsemblPlants:GLYMA11G10190.1} OS=Glycine max (Soybean) PE=3 SV=1	PREDICTED: gamma aminobutyrate transaminase 3, chloroplastic-like [Glycine max]	PREDICTED: Glycine max gamma aminobutyrate transaminase 3, chloroplastic-like (LOC100815181), mRNA
Glyma.11G096200.2	[H]	Coenzyme transport and metabolism	Cellular Component: mitochondrion (GO:0005739);; Cellular Component: vacuolar membrane (GO:0005774);; Cellular Component: Golgi apparatus (GO:0005794);; Cellular Component: plasma membrane (GO:0005886);; Biological Process: sucrose metabolic process (GO:0005985);; Biological Process: inositol metabolic process (GO:0006020);; Biological Process: glutamate decarboxylation to succinate (GO:0006540);…	--	[E]	Amino acid transport and metabolism	Aminotransferase class-III	Gamma aminobutyrate transaminase 3, chloroplastic (Precursor) GN=GABA-TP3 OS=Solanum lycopersicum (Tomato) PE=1 SV=1	Uncharacterized protein {ECO:0000313|EnsemblPlants:GLYMA11G10190.1} OS=Glycine max (Soybean) PE=3 SV=1	PREDICTED: gamma aminobutyrate transaminase 3, chloroplastic-like [Glycine max]	PREDICTED: Glycine max gamma aminobutyrate transaminase 3, chloroplastic-like (LOC100815181), mRNA
Glyma.01G124200.1	[K]	Transcription	Biological Process: polysaccharide catabolic process (GO:0000272);; Biological Process: starch metabolic process (GO:0005982);; Biological Process: plant-type cell wall organization (GO:0009664);; Cellular Component: chloroplast envelope (GO:0009941);; Biological Process: regulation of meristem growth (GO:0010075);;	--	--	--	Domain of unknown function (DUF4339)	Protein TIC 56, chloroplastic {ECO:0000303|PubMed:23372012} (Precursor) OS=Arabidopsis thaliana (Mouse-ear cress) PE=1 SV=1	Uncharacterized protein {ECO:0000313|EnsemblPlants:GLYMA01G31260.2} OS=Glycine max (Soybean) PE=4 SV=1	PREDICTED: uncharacterized protein LOC100801248 isoform X1 [Glycine max]	PREDICTED: Glycine max uncharacterized LOC100801248 (LOC100801248), transcript variant X2, mRNA
Glyma.03G050400.1	--	--	Biological Process: polysaccharide catabolic process (GO:0000272);; Biological Process: starch metabolic process (GO:0005982);; Biological Process: plant-type cell wall organization (GO:0009664);; Cellular Component: chloroplast envelope (GO:0009941);; Biological Process: regulation of meristem growth (GO:0010075);;	--	--	--	Domain of unknown function (DUF4339)	Protein TIC 56, chloroplastic {ECO:0000303|PubMed:23372012} (Precursor) OS=Arabidopsis thaliana (Mouse-ear cress) PE=1 SV=1	Uncharacterized protein {ECO:0000313|EnsemblPlants:GLYMA03G06450.1} OS=Glycine max (Soybean) PE=4 SV=1	PREDICTED: uncharacterized protein LOC100781480 [Glycine max]	PREDICTED: Glycine max uncharacterized LOC100781480 (LOC100781480), mRNA
Glyma.05G011600.1	[RTKL]	--	Biological Process: polysaccharide catabolic process (GO:0000272);; Molecular Function: protein serine/threonine kinase activity (GO:0004674);; Molecular Function: protein tyrosine kinase activity (GO:0004713);; Molecular Function: ATP binding (GO:0005524);; Cellular Component: plasma membrane (GO:0005886);; Biological Process: starch metabolic process (GO:0005982);; Biological Process: acetyl-Co…	--	--	--	Protein tyrosine kinase;; Protein kinase domain;; Leucine rich repeat;; Leucine Rich repeats (2 copies);; Leucine Rich Repeat;; Leucine rich repeat N-terminal domain;; Leucine Rich repeat	Probable inactive receptor kinase At2g26730 (Precursor) GN=At2g26730 OS=Arabidopsis thaliana (Mouse-ear cress) PE=1 SV=1	Uncharacterized protein {ECO:0000313|EnsemblPlants:GLYMA05G08140.1} OS=Glycine max (Soybean) PE=4 SV=2	PREDICTED: probable inactive receptor kinase At2g26730-like [Glycine max]	PREDICTED: Glycine max probable inactive receptor kinase At2g26730-like (LOC102662178), mRNA
Glyma.10G221500.1	--	--	Cellular Component: nucleoplasm (GO:0005654);; Biological Process: starch metabolic process (GO:0005982);; Biological Process: regulation of transcription, DNA-templated (GO:0006355);; Biological Process: response to cold (GO:0009409);; Biological Process: response to blue light (GO:0009637);; Biological Process: flower development (GO:0009908);; Biological Process: response to far red light (GO:…	--	--	--	--	Protein GIGANTEA GN=GI OS=Arabidopsis thaliana (Mouse-ear cress) PE=1 SV=2	Uncharacterized protein {ECO:0000313|EnsemblPlants:GLYMA10G36600.3} OS=Glycine max (Soybean) PE=2 SV=1	PREDICTED: uncharacterized protein LOC100800578 isoform X1 [Glycine max]	PREDICTED: Glycine max protein GIGANTEA-like (LOC100800578), transcript variant X3, mRNA
Glyma.11G187500.2	--	--	Biological Process: starch metabolic process (GO:0005982);; Biological Process: nucleobase-containing compound metabolic process (GO:0006139);; Biological Process: phospholipid biosynthetic process (GO:0008654);; Cellular Component: chloroplast thylakoid (GO:0009534);; Biological Process: plastid organization (GO:0009657);; Biological Process: carbohydrate catabolic process (GO:0016052);; Biologi…	--	--	--	--	MAR-binding filament-like protein 1-1 GN=MFP1-1 OS=Nicotiana tabacum (Common tobacco) PE=2 SV=1	Uncharacterized protein {ECO:0000313|EnsemblPlants:GLYMA11G19260.1} OS=Glycine max (Soybean) PE=4 SV=2	PREDICTED: MAR-binding filament-like protein 1-1-like isoform X2 [Glycine max]	PREDICTED: Glycine max MAR-binding filament-like protein 1-1-like (LOC100791634), transcript variant X2, mRNA
Glyma.08G143500.1	--	--	Molecular Function: sucrose alpha-glucosidase activity (GO:0004575);; Biological Process: starch metabolic process (GO:0005982);; Biological Process: sucrose catabolic process (GO:0005987);; Cellular Component: chloroplast (GO:0009507);; Molecular Function: glycopeptide alpha-N-acetylgalactosaminidase activity (GO:0033926);; Biological Process: cotyledon development (GO:0048825);;	--	--	--	Alkaline and neutral invertase	Alkaline/neutral invertase E, chloroplastic {ECO:0000305} (Precursor) OS=Arabidopsis thaliana (Mouse-ear cress) PE=1 SV=1	Uncharacterized protein {ECO:0000313|EnsemblPlants:GLYMA08G15220.1} OS=Glycine max (Soybean) PE=4 SV=1	PREDICTED: alkaline/neutral invertase CINV2-like [Glycine max]	PREDICTED: Glycine max alkaline/neutral invertase CINV2-like (LOC100788719), mRNA
Glyma.11G187500.1	--	--	Biological Process: starch metabolic process (GO:0005982);; Biological Process: nucleobase-containing compound metabolic process (GO:0006139);; Biological Process: phospholipid biosynthetic process (GO:0008654);; Cellular Component: chloroplast thylakoid (GO:0009534);; Biological Process: plastid organization (GO:0009657);; Biological Process: carbohydrate catabolic process (GO:0016052);; Biologi…	--	--	--	--	MAR-binding filament-like protein 1-1 GN=MFP1-1 OS=Nicotiana tabacum (Common tobacco) PE=2 SV=1	Uncharacterized protein {ECO:0000313|EnsemblPlants:GLYMA11G19260.1} OS=Glycine max (Soybean) PE=4 SV=2	PREDICTED: MAR-binding filament-like protein 1-1-like isoform X1 [Glycine max]	PREDICTED: Glycine max MAR-binding filament-like protein 1-1-like (LOC100791634), transcript variant X1, mRNA
Glyma.16G163200.1	--	--	Cellular Component: nucleoplasm (GO:0005654);; Biological Process: starch metabolic process (GO:0005982);; Biological Process: regulation of transcription, DNA-templated (GO:0006355);; Biological Process: response to cold (GO:0009409);; Biological Process: response to blue light (GO:0009637);; Biological Process: flower development (GO:0009908);; Biological Process: response to far red light (GO:…	--	--	--	--	Protein GIGANTEA GN=GI OS=Arabidopsis thaliana (Mouse-ear cress) PE=1 SV=2	GI3 protein {ECO:0000313|EMBL:ACJ65314.1} OS=Glycine max (Soybean) PE=4 SV=1	Protein GIGANTEA [Glycine soja]	PREDICTED: Glycine max protein GIGANTEA-like (LOC100781641), misc_RNA
Glyma.05G190200.1	[M]	Cell wall/membrane/envelope biogenesis	Cellular Component: Golgi apparatus (GO:0005794);; Biological Process: starch metabolic process (GO:0005982);; Biological Process: secondary cell wall biogenesis (GO:0009834);; Biological Process: glucuronoxylan biosynthetic process (GO:0010417);; Molecular Function: glucuronoxylan glucuronosyltransferase activity (GO:0080116);;	--	[G]	Carbohydrate transport and metabolism	Glycosyl transferase family 8	UDP-glucuronate:xylan alpha-glucuronosyltransferase 1 GN=MVE11.2 OS=Arabidopsis thaliana (Mouse-ear cress) PE=2 SV=1	Uncharacterized protein {ECO:0000313|EnsemblPlants:GLYMA05G32370.1} OS=Glycine max (Soybean) PE=4 SV=1	PREDICTED: UDP-glucuronate:xylan alpha-glucuronosyltransferase 1-like [Glycine max]	PREDICTED: Glycine max UDP-glucuronate:xylan alpha-glucuronosyltransferase 1-like (LOC100783884), mRNA
Glyma.06G211600.1	[RTKL]	--	Biological Process: polysaccharide catabolic process (GO:0000272);; Molecular Function: protein serine/threonine kinase activity (GO:0004674);; Molecular Function: protein tyrosine kinase activity (GO:0004713);; Molecular Function: ATP binding (GO:0005524);; Cellular Component: plasma membrane (GO:0005886);; Biological Process: starch metabolic process (GO:0005982);; Biological Process: acetyl-Co…	--	--	--	Protein kinase domain;; Protein tyrosine kinase;; Leucine rich repeat;; Leucine Rich repeats (2 copies);; Leucine Rich Repeat;; Leucine rich repeat N-terminal domain	Probable inactive receptor kinase At2g26730 (Precursor) GN=At2g26730 OS=Arabidopsis thaliana (Mouse-ear cress) PE=1 SV=1	Uncharacterized protein {ECO:0000313|EnsemblPlants:GLYMA06G23590.1} OS=Glycine max (Soybean) PE=4 SV=1	PREDICTED: probable inactive receptor kinase At2g26730-like [Glycine max]	PREDICTED: Glycine max probable inactive receptor kinase At2g26730-like (LOC100784259), mRNA
